# Supplementary material for: 2-[(4-Chloro­benzyl­idene)amino]-4,5,6,7-tetra­hydro-1-benzothio­phene-3-carbonitrile
Source: Acta Crystallogr Sect E Struct Rep Online. 2011 Aug 6;67(Pt 9):o2254. doi: 10.1107/S1600536811030704 (PMC3200595; doi:10.1107/S1600536811030704)
Supplement: Supplementary file 1 [file e-67-o2254-sup1.cif]

##############################################################################
#                                                                            #
# This CIF contains the data in a paper accepted for publication in          #
# Acta Crystallographica Section E. It conforms to the requirements of       #
# Notes for Authors for Acta Crystallographica Section E, and has been       #
# peer reviewed under the auspices of the IUCr Commission on Journals.       #
#                                                                            #
# Full details of the Crystallographic Information File format               #
# are given in the paper "The Crystallographic Information File (CIF):       #
# a New Standard Archive File for Crystallography" by S. R. Hall, F. H.      #
# Allen and I. D. Brown [Acta Cryst. (1991), A47, 655-685].                  #
#                                                                            #
# The current version of the core CIF dictionary is obtainable from          #
# ftp://ftp.iucr.org/pub/cif_core.dic.                                       #
#                                                                            #
# Software is freely available for graphical display of the structure(s)     #
# in this CIF. For information consult the CIF software page                 #
# http://www.iucr.org/resources/cif/software.                                #
#                                                                            #
# This file may be used for bona fide research purposes within the           #
# scientific community so long as proper attribution is given to the journal # 
# article from which it was obtained.                                        #
#                                                                            #
##############################################################################
data_global
_audit_creation_method     ?
_journal_date_recd_electronic     2011-07-23
_journal_date_accepted     2011-07-30
_journal_name_full     'Acta Crystallographica, Section E'
_journal_year     2011
_journal_volume     67
_journal_issue      9
_journal_page_first     o2254
_journal_page_last     o2254
_journal_paper_category     QO
_journal_coeditor_code     HB6331
_publ_contact_author
;
Muhammad Nawaz Tahir
University of Sargodha
Department of Physics
Sargodha
Pakistan
;
_publ_contact_author_email     'dmntahir_uos@yahoo.com'
_publ_contact_author_fax     '0092 48 32 22 121'
_publ_contact_author_phone     '0092 48 92 30 914'
_publ_section_title
;\
2-[(4-Chlorobenzylidene)amino]-4,5,6,7-tetrahydro-1-benzothiophene-3-\
carbonitrile
;
loop_
    _publ_author_name
    _publ_author_address
    'Abdullah M. Asiri'
;
The Center of Excellence for Advanced Materials Research
King Abdulaziz University
Jeddah 21589
PO Box 80203
Saudi Arabia
and
Department of Chemistry
Faculty of Science
King Abduaziz University
Jeddah 21589
PO Box 80203
Saudi Arabia
;
    'Salman A. Khan'
;
Department of Chemistry
Faculty of Science
King Abduaziz University
Jeddah 21589
PO Box 80203
Saudi Arabia
;
    'Tahir, M. Nawaz'
;
University of Sargodha
Department of Physics
Sargodha
Pakistan
;
data_I
_audit_creation_method     SHELXL-97
_chemical_name_systematic
;
2-[(4-Chlorobenzylidene)amino]-4,5,6,7-tetrahydro-1-benzothiophene-
3-carbonitrile
;
_chemical_name_common     ?
_chemical_formula_moiety     'C16 H13 Cl N2 S'
_chemical_formula_sum     'C16 H13 Cl N2 S'
_chemical_formula_iupac     'C16 H13 Cl N2 S'
_chemical_formula_weight     300.79
_symmetry_cell_setting     orthorhombic
_symmetry_space_group_name_H-M     'P 21 21 21'
_symmetry_space_group_name_Hall     'P 2ac 2ab'
loop_
    _symmetry_equiv_pos_site_id
    _symmetry_equiv_pos_as_xyz
    1 x,y,z
    2 1/2-x,-y,1/2+z
    3 1/2+x,1/2-y,-z
    4 -x,1/2+y,1/2-z
_cell_length_a     4.7815(3)
_cell_length_b     16.5670(13)
_cell_length_c     18.1658(14)
_cell_angle_alpha     90
_cell_angle_beta     90
_cell_angle_gamma     90
_cell_volume     1439.01(18)
_cell_formula_units_Z     4
_cell_measurement_reflns_used     1821
_cell_measurement_theta_min     3.33
_cell_measurement_theta_max     25.24
_cell_measurement_temperature     296(2)
_exptl_crystal_description     needle
_exptl_crystal_colour     yellow
_exptl_crystal_size_max     0.35
_exptl_crystal_size_mid     0.15
_exptl_crystal_size_min     0.12
_exptl_crystal_density_diffrn     1.388
_exptl_crystal_density_meas     ?
_exptl_crystal_density_method     'not measured'
_exptl_crystal_F_000     624
_exptl_absorpt_coefficient_mu     0.401
_exptl_absorpt_correction_type     multi-scan
_exptl_absorpt_process_details     '(SADABS; Bruker, 2005)'
_exptl_absorpt_correction_T_min     0.931
_exptl_absorpt_correction_T_max     0.951
_exptl_special_details     ' '
_diffrn_ambient_temperature     296(2)
_diffrn_radiation_type     MoK\a
_diffrn_radiation_wavelength     0.71073
_diffrn_radiation_source     'fine-focus sealed tube'
_diffrn_radiation_monochromator     graphite
_diffrn_measurement_device_type     'Bruker Kappa APEXII CCD'
_diffrn_measurement_method     \w
_diffrn_detector_area_resol_mean     8.20
_diffrn_reflns_number     11075
_diffrn_reflns_av_R_equivalents     0.0553
_diffrn_reflns_av_sigmaI/netI     0.0600
_diffrn_reflns_theta_min     3.33
_diffrn_reflns_theta_max     25.24
_diffrn_reflns_theta_full     25.24
_diffrn_measured_fraction_theta_max     0.997
_diffrn_measured_fraction_theta_full     0.997
_diffrn_reflns_limit_h_min     -5
_diffrn_reflns_limit_h_max     5
_diffrn_reflns_limit_k_min     -19
_diffrn_reflns_limit_k_max     17
_diffrn_reflns_limit_l_min     -21
_diffrn_reflns_limit_l_max     21
_diffrn_standards_number     0
_diffrn_standards_interval_count     ?
_diffrn_standards_interval_time     ?
_diffrn_standards_decay_%     ?
_refine_special_details
;
Refinement of <i>F</i>^2^ against ALL reflections. The weighted <i>R</i>-factor
<i>wR</i> and goodness of fit <i>S</i> are based on <i>F</i>^2^, conventional
<i>R</i>-factors <i>R</i> are based on <i>F</i>, with <i>F</i> set to zero for
negative <i>F</i>^2^. The threshold expression of <i>F</i>^2^ >
\s(<i>F</i>^2^) is used only for calculating <i>R</i>-factors(gt) <i>etc</i>.
and is not relevant to the choice of reflections for refinement.
<i>R</i>-factors based on <i>F</i>^2^ are statistically about twice as large
as those based on <i>F</i>, and <i>R</i>- factors based on ALL data will be
even larger.
;
_reflns_number_total     2607
_reflns_number_gt     1821
_reflns_threshold_expression     I>2\s(I)
_refine_ls_structure_factor_coef     Fsqd
_refine_ls_matrix_type     full
_refine_ls_R_factor_all     0.0762
_refine_ls_R_factor_gt     0.0441
_refine_ls_wR_factor_gt     0.0864
_refine_ls_wR_factor_ref     0.0988
_refine_ls_goodness_of_fit_ref     1.016
_refine_ls_restrained_S_all     1.016
_refine_ls_number_reflns     2607
_refine_ls_number_parameters     181
_refine_ls_number_restraints     0
_refine_ls_hydrogen_treatment     constr
_refine_ls_weighting_scheme     calc
_refine_ls_weighting_details
         'calc w=1/[\s^2^(Fo^2^)+(0.0416P)^2^+0.1311P] where P=(Fo^2^+2Fc^2^)/3'
_atom_sites_solution_hydrogens     geom
_atom_sites_solution_primary     direct
_atom_sites_solution_secondary     difmap
_refine_ls_shift/su_max     0.000
_refine_ls_shift/su_mean     0.000
_refine_diff_density_max     0.257
_refine_diff_density_min     -0.185
_refine_ls_abs_structure_details     'Flack (1983), 1053 Friedel pairs'
_refine_ls_abs_structure_Flack     0.03(10)
loop_
    _atom_type_symbol
    _atom_type_description
    _atom_type_scat_dispersion_real
    _atom_type_scat_dispersion_imag
    _atom_type_scat_source
    'C' 'C' 0.0033 0.0016
                         'International Tables Vol C Tables 4.2.6.8 and 6.1.1.4'
    'H' 'H' 0.0000 0.0000
                         'International Tables Vol C Tables 4.2.6.8 and 6.1.1.4'
    'N' 'N' 0.0061 0.0033
                         'International Tables Vol C Tables 4.2.6.8 and 6.1.1.4'
    'S' 'S' 0.1246 0.1234
                         'International Tables Vol C Tables 4.2.6.8 and 6.1.1.4'
    'Cl' 'Cl' 0.1484 0.1585
                         'International Tables Vol C Tables 4.2.6.8 and 6.1.1.4'
_computing_data_collection     'APEX2 (Bruker, 2009)'
_computing_cell_refinement     'SAINT (Bruker, 2009)'
_computing_data_reduction     'SAINT (Bruker, 2009)'
_computing_structure_solution     'SHELXS97 (Sheldrick, 2008)'
_computing_structure_refinement     'SHELXL97 (Sheldrick, 2008)'
_computing_molecular_graphics
                  'ORTEP-3 for Windows (Farrugia, 1997) and PLATON (Spek, 2009)'
_computing_publication_material
;
WinGX (Farrugia, 1999) and PLATON (Spek, 2009)
;
loop_
    _atom_site_type_symbol
    _atom_site_label
    _atom_site_fract_x
    _atom_site_fract_y
    _atom_site_fract_z
    _atom_site_U_iso_or_equiv
    _atom_site_thermal_displace_type
    _atom_site_calc_flag
    _atom_site_refinement_flags
    _atom_site_occupancy
    _atom_site_disorder_assembly
    _atom_site_disorder_group
    Cl Cl1 -0.7805(2) -0.17259(7) -0.04726(7) 0.0797(4) Uani . . 1.000 . -16
    S S1 0.4743(2) 0.20961(5) 0.08062(4) 0.0506(3) Uani . . 1.000 . -16
    N N1 0.1842(6) 0.06647(16) 0.10865(15) 0.0453(10) Uani . . 1.000 . -16
    N N2 0.4578(9) 0.0048(2) 0.28643(17) 0.0787(14) Uani . . 1.000 . -16
    C C1 -0.1473(7) 0.0110(2) 0.02527(17) 0.0406(11) Uani . . 1.000 . -16
    C C2 -0.2345(8) -0.0493(2) 0.07260(19) 0.0503(12) Uani . . 1.000 . -16
    C C3 -0.4313(7) -0.1048(2) 0.0506(2) 0.0547(12) Uani . . 1.000 . -16
    C C4 -0.5384(7) -0.1013(2) -0.01982(19) 0.0513(12) Uani . . 1.000 . -16
    C C5 -0.4597(8) -0.0416(2) -0.06685(19) 0.0560(12) Uani . . 1.000 . -16
    C C6 -0.2640(7) 0.0135(2) -0.04455(18) 0.0510(12) Uani . . 1.000 . -16
    C C7 0.0619(7) 0.06949(19) 0.04718(19) 0.0445(11) Uani . . 1.000 . -16
    C C8 0.3759(7) 0.1241(2) 0.12951(18) 0.0443(12) Uani . . 1.000 . -16
    C C9 0.5135(8) 0.12209(18) 0.19578(15) 0.0393(10) Uani . . 1.000 . -16
    C C10 0.6876(6) 0.19068(19) 0.20924(17) 0.0403(11) Uani . . 1.000 . -16
    C C11 0.6880(7) 0.24227(19) 0.15209(17) 0.0417(12) Uani . . 1.000 . -16
    C C12 0.8316(8) 0.3222(2) 0.15026(19) 0.0540(12) Uani . . 1.000 . -16
    C C13 1.0043(12) 0.3330(3) 0.2182(3) 0.0947(19) Uani . . 1.000 . -16
    C C14 0.9144(12) 0.2949(3) 0.2830(2) 0.103(2) Uani . . 1.000 . -16
    C C15 0.8375(7) 0.2073(2) 0.27953(18) 0.0527(12) Uani . . 1.000 . -16
    C C16 0.4818(9) 0.0573(2) 0.24609(17) 0.0484(11) Uani . . 1.000 . -16
    H H2 -0.15934 -0.05237 0.11974 0.0602 Uiso . . 1.000 . -16
    H H3 -0.49192 -0.14449 0.08309 0.0652 Uiso . . 1.000 . -16
    H H5 -0.53781 -0.03830 -0.11363 0.0670 Uiso . . 1.000 . -16
    H H6 -0.20794 0.05376 -0.07708 0.0609 Uiso . . 1.000 . -16
    H H7 0.10771 0.11083 0.01472 0.0534 Uiso . . 1.000 . -16
    H H12A 0.69350 0.36500 0.14716 0.0649 Uiso . . 1.000 . -16
    H H12B 0.95053 0.32546 0.10711 0.0649 Uiso . . 1.000 . -16
    H H13A 1.19183 0.31404 0.20749 0.1138 Uiso . . 1.000 . -16
    H H13B 1.01751 0.39043 0.22811 0.1138 Uiso . . 1.000 . -16
    H H14A 0.75291 0.32421 0.30118 0.1240 Uiso . . 1.000 . -16
    H H14B 1.06135 0.30081 0.31940 0.1240 Uiso . . 1.000 . -16
    H H15A 1.00517 0.17449 0.28231 0.0631 Uiso . . 1.000 . -16
    H H15B 0.71853 0.19360 0.32092 0.0631 Uiso . . 1.000 . -16
loop_
    _atom_site_aniso_label
    _atom_site_aniso_U_11
    _atom_site_aniso_U_22
    _atom_site_aniso_U_33
    _atom_site_aniso_U_12
    _atom_site_aniso_U_13
    _atom_site_aniso_U_23
    Cl1 0.0610(7) 0.0690(7) 0.1092(9) -0.0156(6) -0.0022(6) -0.0261(6)
    S1 0.0612(6) 0.0437(5) 0.0469(4) -0.0018(5) -0.0048(5) 0.0056(4)
    N1 0.0506(18) 0.0409(18) 0.0444(16) 0.0006(16) -0.0036(14) -0.0047(13)
    N2 0.105(3) 0.069(2) 0.062(2) -0.014(2) -0.007(2) 0.0196(19)
    C1 0.0409(19) 0.036(2) 0.045(2) 0.0070(17) 0.0009(15) -0.0040(16)
    C2 0.057(2) 0.046(2) 0.048(2) 0.0009(19) -0.0022(19) -0.0042(18)
    C3 0.058(2) 0.044(2) 0.062(2) 0.005(2) 0.011(2) 0.0012(19)
    C4 0.040(2) 0.046(2) 0.068(2) 0.002(2) 0.001(2) -0.0177(19)
    C5 0.054(2) 0.060(2) 0.054(2) -0.004(2) -0.009(2) -0.0066(19)
    C6 0.056(2) 0.048(2) 0.049(2) -0.001(2) 0.001(2) 0.0010(18)
    C7 0.050(2) 0.038(2) 0.0454(18) -0.0005(18) 0.0050(19) 0.0018(16)
    C8 0.046(2) 0.040(2) 0.047(2) 0.0011(18) 0.0043(16) -0.0030(16)
    C9 0.0423(19) 0.0362(18) 0.0394(17) 0.0020(18) 0.0040(17) 0.0007(14)
    C10 0.0350(18) 0.040(2) 0.0459(19) 0.0040(18) 0.0049(15) -0.0024(17)
    C11 0.040(2) 0.036(2) 0.049(2) 0.0008(17) 0.0045(16) -0.0023(17)
    C12 0.056(2) 0.042(2) 0.064(2) -0.001(2) 0.0060(19) 0.0011(18)
    C13 0.112(4) 0.070(3) 0.102(3) -0.044(3) -0.038(4) 0.007(3)
    C14 0.154(5) 0.092(4) 0.064(3) -0.063(4) -0.007(3) -0.012(3)
    C15 0.051(2) 0.056(2) 0.051(2) -0.005(2) -0.0019(17) -0.0042(19)
    C16 0.055(2) 0.050(2) 0.0403(18) -0.005(2) -0.0030(19) -0.0001(17)
_geom_special_details
;
Bond distances, angles <i>etc</i>. have been calculated using the rounded
fractional coordinates. All su's are estimated from the variances of the
(full) variance-covariance matrix. The cell e.s.d.'s are taken into account in
the estimation of distances, angles and torsion angles
;
loop_
    _geom_bond_atom_site_label_1
    _geom_bond_atom_site_label_2
    _geom_bond_site_symmetry_1
    _geom_bond_site_symmetry_2
    _geom_bond_distance
    _geom_bond_publ_flag
    Cl1 C4 . . 1.727(4) no
    S1 C8 . . 1.737(3) no
    S1 C11 . . 1.739(3) no
    N1 C7 . . 1.262(4) no
    N1 C8 . . 1.377(4) no
    N2 C16 . . 1.143(5) no
    C1 C2 . . 1.382(5) no
    C1 C6 . . 1.386(5) no
    C1 C7 . . 1.448(5) no
    C2 C3 . . 1.375(5) no
    C3 C4 . . 1.379(5) no
    C4 C5 . . 1.360(5) no
    C5 C6 . . 1.369(5) no
    C8 C9 . . 1.372(4) no
    C9 C10 . . 1.430(4) no
    C9 C16 . . 1.418(4) no
    C10 C11 . . 1.345(4) no
    C10 C15 . . 1.490(4) no
    C11 C12 . . 1.492(5) no
    C12 C13 . . 1.496(7) no
    C13 C14 . . 1.403(7) no
    C14 C15 . . 1.499(6) no
    C2 H2 . . 0.9300 no
    C3 H3 . . 0.9300 no
    C5 H5 . . 0.9300 no
    C6 H6 . . 0.9300 no
    C7 H7 . . 0.9300 no
    C12 H12A . . 0.9700 no
    C12 H12B . . 0.9700 no
    C13 H13A . . 0.9700 no
    C13 H13B . . 0.9700 no
    C14 H14A . . 0.9700 no
    C14 H14B . . 0.9700 no
    C15 H15A . . 0.9700 no
    C15 H15B . . 0.9700 no
loop_
    _geom_angle_atom_site_label_1
    _geom_angle_atom_site_label_2
    _geom_angle_atom_site_label_3
    _geom_angle_site_symmetry_1
    _geom_angle_site_symmetry_2
    _geom_angle_site_symmetry_3
    _geom_angle
    _geom_angle_publ_flag
    C8 S1 C11 . . . 91.79(15) no
    C7 N1 C8 . . . 121.7(3) no
    C2 C1 C6 . . . 118.0(3) no
    C2 C1 C7 . . . 121.4(3) no
    C6 C1 C7 . . . 120.6(3) no
    C1 C2 C3 . . . 120.6(3) no
    C2 C3 C4 . . . 119.7(3) no
    Cl1 C4 C3 . . . 119.2(3) no
    Cl1 C4 C5 . . . 120.1(3) no
    C3 C4 C5 . . . 120.7(3) no
    C4 C5 C6 . . . 119.2(3) no
    C1 C6 C5 . . . 121.7(3) no
    N1 C7 C1 . . . 122.5(3) no
    S1 C8 N1 . . . 127.3(2) no
    S1 C8 C9 . . . 109.8(2) no
    N1 C8 C9 . . . 123.0(3) no
    C8 C9 C10 . . . 114.2(3) no
    C8 C9 C16 . . . 122.2(3) no
    C10 C9 C16 . . . 123.6(3) no
    C9 C10 C11 . . . 112.0(3) no
    C9 C10 C15 . . . 125.0(3) no
    C11 C10 C15 . . . 122.9(3) no
    S1 C11 C10 . . . 112.2(2) no
    S1 C11 C12 . . . 122.0(2) no
    C10 C11 C12 . . . 125.6(3) no
    C11 C12 C13 . . . 110.0(3) no
    C12 C13 C14 . . . 118.0(5) no
    C13 C14 C15 . . . 118.4(4) no
    C10 C15 C14 . . . 109.5(3) no
    N2 C16 C9 . . . 179.5(4) no
    C1 C2 H2 . . . 120.00 no
    C3 C2 H2 . . . 120.00 no
    C2 C3 H3 . . . 120.00 no
    C4 C3 H3 . . . 120.00 no
    C4 C5 H5 . . . 120.00 no
    C6 C5 H5 . . . 120.00 no
    C1 C6 H6 . . . 119.00 no
    C5 C6 H6 . . . 119.00 no
    N1 C7 H7 . . . 119.00 no
    C1 C7 H7 . . . 119.00 no
    C11 C12 H12A . . . 110.00 no
    C11 C12 H12B . . . 110.00 no
    C13 C12 H12A . . . 110.00 no
    C13 C12 H12B . . . 110.00 no
    H12A C12 H12B . . . 108.00 no
    C12 C13 H13A . . . 108.00 no
    C12 C13 H13B . . . 108.00 no
    C14 C13 H13A . . . 108.00 no
    C14 C13 H13B . . . 108.00 no
    H13A C13 H13B . . . 107.00 no
    C13 C14 H14A . . . 108.00 no
    C13 C14 H14B . . . 108.00 no
    C15 C14 H14A . . . 108.00 no
    C15 C14 H14B . . . 108.00 no
    H14A C14 H14B . . . 107.00 no
    C10 C15 H15A . . . 110.00 no
    C10 C15 H15B . . . 110.00 no
    C14 C15 H15A . . . 110.00 no
    C14 C15 H15B . . . 110.00 no
    H15A C15 H15B . . . 108.00 no
loop_
    _geom_torsion_atom_site_label_1
    _geom_torsion_atom_site_label_2
    _geom_torsion_atom_site_label_3
    _geom_torsion_atom_site_label_4
    _geom_torsion_site_symmetry_1
    _geom_torsion_site_symmetry_2
    _geom_torsion_site_symmetry_3
    _geom_torsion_site_symmetry_4
    _geom_torsion
    _geom_torsion_publ_flag
    C11 S1 C8 N1 . . . . 176.1(3) no
    C11 S1 C8 C9 . . . . -2.1(3) no
    C8 S1 C11 C10 . . . . 0.8(3) no
    C8 S1 C11 C12 . . . . -174.3(3) no
    C8 N1 C7 C1 . . . . -177.9(3) no
    C7 N1 C8 S1 . . . . 2.5(5) no
    C7 N1 C8 C9 . . . . -179.6(3) no
    C6 C1 C2 C3 . . . . -0.1(5) no
    C7 C1 C2 C3 . . . . -179.3(3) no
    C2 C1 C6 C5 . . . . 0.0(5) no
    C7 C1 C6 C5 . . . . 179.3(3) no
    C2 C1 C7 N1 . . . . 3.4(5) no
    C6 C1 C7 N1 . . . . -175.9(3) no
    C1 C2 C3 C4 . . . . 1.4(5) no
    C2 C3 C4 Cl1 . . . . 178.8(3) no
    C2 C3 C4 C5 . . . . -2.6(5) no
    Cl1 C4 C5 C6 . . . . -178.9(3) no
    C3 C4 C5 C6 . . . . 2.5(5) no
    C4 C5 C6 C1 . . . . -1.2(5) no
    S1 C8 C9 C10 . . . . 2.8(4) no
    S1 C8 C9 C16 . . . . -177.6(3) no
    N1 C8 C9 C10 . . . . -175.4(3) no
    N1 C8 C9 C16 . . . . 4.2(5) no
    C8 C9 C10 C11 . . . . -2.3(4) no
    C8 C9 C10 C15 . . . . 173.8(3) no
    C16 C9 C10 C11 . . . . 178.1(3) no
    C16 C9 C10 C15 . . . . -5.8(5) no
    C9 C10 C11 S1 . . . . 0.6(4) no
    C9 C10 C11 C12 . . . . 175.6(3) no
    C15 C10 C11 S1 . . . . -175.6(2) no
    C15 C10 C11 C12 . . . . -0.6(5) no
    C9 C10 C15 C14 . . . . -160.7(3) no
    C11 C10 C15 C14 . . . . 15.0(5) no
    S1 C11 C12 C13 . . . . -178.9(3) no
    C10 C11 C12 C13 . . . . 6.6(5) no
    C11 C12 C13 C14 . . . . -29.9(6) no
    C12 C13 C14 C15 . . . . 49.0(7) no
    C13 C14 C15 C10 . . . . -38.8(6) no
loop_
    _geom_hbond_atom_site_label_D
    _geom_hbond_atom_site_label_H
    _geom_hbond_atom_site_label_A
    _geom_hbond_site_symmetry_A
    _geom_hbond_distance_DH
    _geom_hbond_distance_HA
    _geom_hbond_distance_DA
    _geom_hbond_angle_DHA
    _geom_hbond_publ_flag
    C13 H13A Cg 1_655 0.97 2.99 3.841(6) 147 yes
_iucr_refine_instructions_details
;
TITL NAS14_0m in P2(1)2(1)2(1)
CELL  0.71073   4.7815  16.5670  18.1658   90.000   90.000   90.000
ZERR     4.00   0.0003   0.0013   0.0014    0.000    0.000    0.000
LATT  -1
SYMM  1/2 - X, - Y, 1/2 + Z
SYMM  - X, 1/2 + Y, 1/2 - Z
SYMM  1/2 + X, 1/2 - Y, - Z
SFAC  C    H    N    S    CL
UNIT  64   52   8    4    4
OMIT -3 50.5
ACTA
MERG   2
FMAP   2
L.S.  20
PLAN   10
BOND $H
HTAB
CONF
LIST 4
MPLA 8 C1 C2 C3 C4 C5 C6 C7 CL1
MPLA 5 C8 C9 C10 C11 S1 N1 C16 N2 C12 C13 C14 C15
TEMP    23.00
REM WGHT    0.042300    0.117800
WGHT    0.041600    0.131100
FVAR       0.24316
S1    4    0.474266    0.209610    0.080617    11.00000    0.06117    0.04369 =
         0.04692    0.00564   -0.00483   -0.00178
N1    3    0.184192    0.066470    0.108648    11.00000    0.05062    0.04092 =
         0.04444   -0.00474   -0.00357    0.00062
N2    3    0.457836    0.004784    0.286427    11.00000    0.10494    0.06906 =
         0.06178    0.01957   -0.00692   -0.01407
C1    1   -0.147255    0.011001    0.025268    11.00000    0.04092    0.03590 =
         0.04544   -0.00397    0.00086    0.00698
C2    1   -0.234488   -0.049309    0.072602    11.00000    0.05666    0.04595 =
         0.04789   -0.00421   -0.00224    0.00087
AFIX  43
H2    2   -0.159339   -0.052371    0.119739    11.00000   -1.20000
AFIX   0
C3    1   -0.431271   -0.104778    0.050623    11.00000    0.05761    0.04368 =
         0.06176    0.00118    0.01098    0.00445
AFIX  43
H3    2   -0.491922   -0.144493    0.083091    11.00000   -1.20000
AFIX   0
C4    1   -0.538414   -0.101275   -0.019822    11.00000    0.03954    0.04617 =
         0.06766   -0.01770    0.00110    0.00145
C5    1   -0.459653   -0.041607   -0.066851    11.00000    0.05438    0.05958 =
         0.05358   -0.00656   -0.00869   -0.00420
AFIX  43
H5    2   -0.537811   -0.038299   -0.113633    11.00000   -1.20000
AFIX   0
C6    1   -0.263998    0.013542   -0.044550    11.00000    0.05548    0.04816 =
         0.04863    0.00097    0.00104   -0.00050
AFIX  43
H6    2   -0.207941    0.053756   -0.077081    11.00000   -1.20000
AFIX   0
C7    1    0.061864    0.069486    0.047183    11.00000    0.05038    0.03763 =
         0.04538    0.00182    0.00501   -0.00045
AFIX  43
H7    2    0.107706    0.110827    0.014719    11.00000   -1.20000
AFIX   0
C8    1    0.375895    0.124140    0.129512    11.00000    0.04548    0.04018 =
         0.04667   -0.00299    0.00434    0.00108
C9    1    0.513470    0.122095    0.195777    11.00000    0.04233    0.03617 =
         0.03942    0.00068    0.00404    0.00197
C10   1    0.687563    0.190684    0.209244    11.00000    0.03500    0.03946 =
         0.04594   -0.00243    0.00490    0.00404
C11   1    0.688034    0.242273    0.152090    11.00000    0.04017    0.03572 =
         0.04935   -0.00231    0.00451    0.00077
C12   1    0.831573    0.322235    0.150264    11.00000    0.05587    0.04238 =
         0.06411    0.00112    0.00604   -0.00061
AFIX  23
H12A  2    0.693498    0.364996    0.147158    11.00000   -1.20000
H12B  2    0.950528    0.325462    0.107111    11.00000   -1.20000
AFIX   0
C13   1    1.004294    0.333018    0.218214    11.00000    0.11207    0.07018 =
         0.10233    0.00743   -0.03836   -0.04416
AFIX  23
H13A  2    1.191828    0.314038    0.207488    11.00000   -1.20000
H13B  2    1.017506    0.390428    0.228106    11.00000   -1.20000
AFIX   0
C14   1    0.914348    0.294897    0.283001    11.00000    0.15360    0.09205 =
         0.06439   -0.01218   -0.00649   -0.06261
AFIX  23
H14A  2    0.752905    0.324214    0.301184    11.00000   -1.20000
H14B  2    1.061355    0.300812    0.319400    11.00000   -1.20000
AFIX   0
C15   1    0.837544    0.207330    0.279534    11.00000    0.05091    0.05593 =
         0.05096   -0.00418   -0.00185   -0.00485
AFIX  23
H15A  2    1.005171    0.174494    0.282312    11.00000   -1.20000
H15B  2    0.718525    0.193599    0.320923    11.00000   -1.20000
AFIX   0
C16   1    0.481799    0.057335    0.246088    11.00000    0.05510    0.05041 =
         0.04032   -0.00011   -0.00296   -0.00446
CL1   5   -0.780470   -0.172588   -0.047256    11.00000    0.06102    0.06904 =
         0.10921   -0.02612   -0.00218   -0.01562
HKLF    4
REM  NAS14_0m in P2(1)2(1)2(1)
REM R1 =  0.0441 for   1821 Fo > 4sig(Fo)  and  0.0762 for all   2607 data
REM    181 parameters refined using      0 restraints
END
WGHT      0.0423      0.1178
REM Highest difference peak  0.257,  deepest hole -0.185,  1-sigma level  0.042
Q1    1   0.8361  0.3520  0.2457  11.00000  0.05    0.26
Q2    1  -0.8550 -0.1747  0.0036  11.00000  0.05    0.21
Q3    1   1.0877  0.2748  0.2677  11.00000  0.05    0.17
Q4    1   1.1910  0.3989  0.2186  11.00000  0.05    0.17
Q5    1   0.6683  0.2590  0.2565  11.00000  0.05    0.15
Q6    1   0.4069  0.2087  0.0183  11.00000  0.05    0.15
Q7    1   1.0088  0.3633  0.3572  11.00000  0.05    0.15
Q8    1   0.9898  0.3086  0.3294  11.00000  0.05    0.14
Q9    1   0.9801  0.3284  0.2002  11.00000  0.05    0.14
Q10   1   0.6559  0.4167  0.0802  11.00000  0.05    0.14
;
