# Supplementary material for: 2-[(4-Chloro­benzyl­idene)amino]-4,5,6,7-tetra­hydro-1-benzothio­phene-3-carbonitrile
Source: Acta Crystallogr Sect E Struct Rep Online. 2011 Aug 6;67(Pt 9):o2254. doi: 10.1107/S1600536811030704 (PMC3200595; doi:10.1107/S1600536811030704)
Supplement: Supplementary file 2 [file e-67-o2254-Isup2.hkl]

#
# h,k,l, Fc-squared, Fo-squared, sigma(Fo-squared) and status flag
#
data_I
_shelx_title ' NAS14_0m in P2(1)2(1)2(1)'
_shelx_refln_list_code          4
_shelx_F_calc_maximum      128.42
_exptl_crystal_F_000       624.00
_reflns_d_resolution_high  0.8333
 
loop_
 _symmetry_equiv_pos_as_xyz
 'x, y, z'
 '-x+1/2, -y, z+1/2'
 '-x, y+1/2, -z+1/2'
 'x+1/2, -y+1/2, -z'
 
_cell_length_a     4.7815
_cell_length_b    16.5670
_cell_length_c    18.1658
_cell_angle_alpha  90.000
_cell_angle_beta   90.000
_cell_angle_gamma  90.000
 
_shelx_F_squared_multiplier     1.000
 
loop_
 _refln_index_h
 _refln_index_k
 _refln_index_l
 _refln_F_squared_calc
 _refln_F_squared_meas
 _refln_F_squared_sigma
 _refln_observed_status
   2   0   0      346.37      344.16      8.74 o
   4   0   0      879.52      976.01     93.53 o
   1   1   0       57.52       61.44      2.97 o
   2   1   0      962.53      909.78     15.76 o
   3   1   0      130.93      121.80      7.08 o
   4   1   0       19.70       18.73      8.13 o
   5   1   0        6.26      -20.17     24.83 o
   1   2   0     1942.64     1927.41     16.70 o
   2   2   0      161.02      173.57      4.17 o
   3   2   0       26.02       32.20      4.66 o
   4   2   0       33.63       25.26      9.65 o
   5   2   0      143.17      154.15     17.44 o
   1   3   0     7502.99     7505.54     53.80 o
   2   3   0      115.42      106.95      5.30 o
   3   3   0      233.75      235.00      8.32 o
   4   3   0       29.46       20.93      9.95 o
   5   3   0       50.50        9.68     15.04 o
   0   4   0      440.51      484.46     12.95 o
   1   4   0    11940.28    12163.81     94.98 o
   2   4   0       84.34      107.00      4.47 o
   3   4   0       11.88       12.88      4.24 o
   4   4   0        9.68       14.74      4.92 o
   5   4   0      142.78      144.50     17.97 o
   1   5   0      293.80      310.56      8.85 o
   2   5   0      648.97      753.67     12.09 o
   3   5   0        6.55        5.90      4.18 o
   4   5   0      378.12      379.89     16.81 o
   5   5   0      118.23       64.07     19.53 o
   0   6   0     2545.36     2506.64     35.20 o
   1   6   0     1119.26     1129.30     17.71 o
   2   6   0     1229.11     1232.61     17.50 o
   3   6   0      303.13      271.86     14.64 o
   4   6   0       18.76        4.97      7.53 o
   5   6   0       56.08       18.35     15.35 o
   1   7   0        8.62       15.44      4.34 o
   2   7   0      324.81      389.83     10.15 o
   3   7   0      169.55      185.06      8.89 o
   4   7   0       13.51        6.99     10.74 o
   5   7   0       61.17       32.35     43.04 o
   0   8   0     3037.32     2854.11     44.84 o
   1   8   0       44.91       40.84      6.00 o
   2   8   0      275.70      241.83     10.53 o
   3   8   0      391.18      405.49     13.23 o
   4   8   0      135.42      116.40     27.70 o
   5   8   0        2.40      -24.18     45.66 o
   1   9   0     1374.64     1449.30     38.37 o
   2   9   0        5.49       -0.36      5.32 o
   3   9   0      302.56      262.34     16.35 o
   4   9   0        1.44      -16.30     14.34 o
   5   9   0       14.88       13.72     40.42 o
   0  10   0     1141.65     1164.98     32.86 o
   1  10   0      178.73      176.69     11.92 o
   2  10   0      393.66      390.83     15.23 o
   3  10   0      242.91      222.89     13.89 o
   4  10   0        1.51       10.58     17.15 o
   1  11   0      219.40      218.49     13.66 o
   2  11   0      391.55      363.93     16.50 o
   3  11   0      135.47      118.65     11.24 o
   4  11   0       39.74       23.12     32.22 o
   0  12   0       69.60       84.28     12.58 o
   1  12   0       25.96       27.31      8.33 o
   2  12   0      925.83      885.24     27.43 o
   3  12   0      108.72      121.53     14.96 o
   4  12   0       12.03       -6.13     24.61 o
   1  13   0       19.23       21.73      8.95 o
   2  13   0        0.47       -1.59      5.93 o
   3  13   0       10.99       -7.55     17.00 o
   4  13   0       75.50       52.49     24.37 o
   0  14   0        1.16       -9.75     18.60 o
   1  14   0      164.71      153.34     14.43 o
   2  14   0      305.93      291.23     25.08 o
   3  14   0       56.73       85.07     31.20 o
   4  14   0        1.83      -27.50     43.89 o
   1  15   0       10.28       13.43     12.62 o
   2  15   0       41.42       45.46     15.60 o
   3  15   0      124.53       93.90     52.43 o
   0  16   0      189.95      237.49     64.27 o
   1  16   0       20.33       17.64     14.86 o
   2  16   0      131.03      129.49     22.03 o
   3  16   0      201.73      215.97     39.57 o
   1  17   0       45.94       40.27     17.16 o
   2  17   0       40.28       28.76     21.56 o
   0  18   0      197.79      157.45     36.02 o
   1  18   0        2.14       -9.05     15.24 o
   2  18   0       15.36       14.54     25.37 o
   1  19   0        4.87       15.37     17.36 o
   1   0   1      870.45      909.74     27.66 o
   2   0   1      203.18      204.49      8.83 o
   3   0   1      280.30      302.36     14.66 o
   4   0   1      163.94      152.88     19.49 o
   5   0   1       57.31       31.24     29.10 o
  -5   1   1       66.56       35.32     31.63 o
  -4   1   1       27.92       16.89      9.40 o
  -3   1   1      826.87      820.40     21.39 o
  -2   1   1     1716.44     1636.09     23.05 o
  -1   1   1     1853.20     1766.38     18.44 o
   1   1   1     1826.63     1741.22     19.73 o
   2   1   1     1708.80     1642.01     31.91 o
   3   1   1      832.29      828.93     25.43 o
   4   1   1       28.43       38.24      9.82 o
   5   1   1       65.53       93.83     17.89 o
  -5   2   1       35.65      -16.73     26.86 o
  -4   2   1      355.67      349.78      9.36 o
  -3   2   1      731.48      716.05     14.11 o
  -2   2   1       38.54       38.60      2.85 o
  -1   2   1      383.19      404.91     12.22 o
   1   2   1      353.85      377.34      8.28 o
   2   2   1       38.77       41.35      6.12 o
   3   2   1      749.71      763.11     26.24 o
   4   2   1      354.16      349.29     19.98 o
   5   2   1       36.01       33.63     11.08 o
  -5   3   1       26.03       19.83     10.42 o
  -4   3   1      120.24      126.21      8.17 o
  -3   3   1      131.78      128.72      6.37 o
  -2   3   1     1164.92     1170.35     13.96 o
  -1   3   1     7264.79     7196.68     57.06 o
   0   3   1     1620.87     1536.17     17.65 o
   1   3   1     7217.11     7219.51     55.14 o
   2   3   1     1187.12     1210.36     12.77 o
   3   3   1      133.95      138.79     10.09 o
   4   3   1      119.66      115.99     15.50 o
   5   3   1       25.01       18.67     11.95 o
  -5   4   1       21.14       -6.56     14.12 o
  -4   4   1       12.68       13.86      5.49 o
  -3   4   1      451.86      464.10     11.00 o
  -2   4   1      866.23      947.92     11.76 o
  -1   4   1     3478.02     3456.98     31.55 o
   0   4   1      161.23      142.94      7.43 o
   1   4   1     3462.86     3442.24     31.38 o
   2   4   1      850.15      946.31     13.56 o
   3   4   1      450.43      458.88      9.98 o
   4   4   1       12.42       15.37     10.97 o
   5   4   1       21.28        8.68     12.62 o
  -5   5   1       21.66       11.95     12.92 o
  -4   5   1       98.99       99.73     13.90 o
  -3   5   1      163.23      161.88      9.46 o
  -2   5   1      429.86      404.68      9.00 o
  -1   5   1      112.97      127.70      5.98 o
   0   5   1     1927.69     1938.64     21.31 o
   1   5   1      125.19      133.53      6.56 o
   2   5   1      428.37      402.93     11.24 o
   3   5   1      162.51      183.44      8.72 o
   4   5   1       95.02       97.23      8.29 o
   5   5   1       21.75       20.66     14.75 o
  -5   6   1       45.90       47.63     19.72 o
  -4   6   1       35.42       49.37     12.93 o
  -3   6   1      113.05       96.34      8.47 o
  -2   6   1      147.61      144.73     10.50 o
  -1   6   1       62.26       60.52      5.61 o
   0   6   1     1164.98     1203.81     23.50 o
   1   6   1       63.92       58.49      5.32 o
   2   6   1      157.25      151.51      7.44 o
   3   6   1      113.20      117.52      6.75 o
   4   6   1       33.93       29.64      7.19 o
   5   6   1       45.03        8.43     15.50 o
  -5   7   1       54.11       23.15     27.02 o
  -4   7   1       98.42       78.71     20.19 o
  -3   7   1      138.69      159.24     10.80 o
  -2   7   1      978.51      991.88     16.36 o
  -1   7   1      525.27      510.39     17.23 o
   0   7   1      332.65      365.04     10.02 o
   1   7   1      537.40      545.36     13.95 o
   2   7   1      961.34      969.33     17.67 o
   3   7   1      140.36      165.23      9.39 o
   4   7   1       97.14       79.15     20.13 o
   5   7   1       52.53       44.32     19.19 o
  -5   8   1        4.91       -3.54     31.20 o
  -4   8   1       22.85        8.58     12.08 o
  -3   8   1       46.84       44.85      6.37 o
  -2   8   1      190.96      214.93      8.21 o
  -1   8   1     1461.65     1478.60     20.59 o
   0   8   1      565.64      535.92     12.49 o
   1   8   1     1418.54     1422.32     29.80 o
   2   8   1      180.42      199.93     10.85 o
   3   8   1       45.68       44.82      7.23 o
   4   8   1       22.04       30.60     15.44 o
   5   8   1        4.90       -5.33     16.81 o
  -5   9   1       85.85       63.34     53.53 o
  -4   9   1       12.42      -22.59     24.53 o
  -3   9   1        9.43        3.45      5.66 o
  -2   9   1      580.82      568.39     14.25 o
  -1   9   1     1208.31     1236.19     21.73 o
   0   9   1        9.77        6.89      5.15 o
   1   9   1     1223.50     1249.52     29.51 o
   2   9   1      592.40      550.28     21.34 o
   3   9   1        9.61        3.04      5.93 o
   4   9   1       11.62       -2.88     23.00 o
   5   9   1       84.06       95.47     40.84 o
  -4  10   1        3.04        1.46     15.60 o
  -3  10   1      114.57      127.53     11.00 o
  -2  10   1      388.28      422.05     13.59 o
  -1  10   1      162.59      148.76      9.19 o
   0  10   1      259.25      227.15     13.95 o
   1  10   1      173.52      173.36     17.61 o
   2  10   1      389.46      426.77     18.55 o
   3  10   1      111.16      121.44     10.98 o
   4  10   1        3.06        3.01     15.16 o
  -4  11   1       36.54       30.51     37.04 o
  -3  11   1       14.90       18.05      6.90 o
  -2  11   1       47.88       52.17      7.96 o
  -1  11   1      159.49      148.94     10.40 o
   0  11   1      304.08      299.59     18.97 o
   1  11   1      161.69      149.45     11.91 o
   2  11   1       49.94       61.11      9.02 o
   3  11   1       15.05       14.15      7.24 o
   4  11   1       34.94       34.45     26.98 o
  -4  12   1        4.01       -7.20     32.13 o
  -3  12   1      137.43      147.21     15.90 o
  -2  12   1      110.53      112.73     12.88 o
  -1  12   1      556.89      523.33     18.09 o
   0  12   1       54.29       46.43      9.27 o
   1  12   1      554.68      552.80     21.05 o
   2  12   1      110.32      109.46     12.17 o
   3  12   1      135.95      160.10     34.51 o
   4  12   1        4.04        2.34     39.66 o
  -4  13   1       71.70       54.88     23.49 o
  -3  13   1        2.29        9.57     17.48 o
  -2  13   1      191.77      157.99     15.27 o
  -1  13   1      422.24      409.20     33.69 o
   0  13   1      808.37      799.11     26.03 o
   1  13   1      427.22      430.91     20.01 o
   2  13   1      191.04      151.28     18.62 o
   3  13   1        2.18       -8.17     12.61 o
   4  13   1       71.35       73.23     39.24 o
  -4  14   1        9.63       17.76     22.83 o
  -3  14   1      100.94      152.04     31.96 o
  -2  14   1      108.00       82.90     17.65 o
  -1  14   1      410.05      455.46     22.35 o
   0  14   1      225.51      257.61     17.83 o
   1  14   1      415.10      383.35     21.08 o
   2  14   1      110.64      111.52     17.81 o
   3  14   1      101.30       84.13     27.31 o
   4  14   1        9.70       18.30     21.34 o
  -3  15   1        0.03      -15.73     17.42 o
  -2  15   1        6.80       11.11     13.75 o
  -1  15   1       15.44       31.26      9.62 o
   0  15   1      430.43      475.46     24.53 o
   1  15   1       16.96       25.50      9.40 o
   2  15   1        6.52       -3.05     13.04 o
   3  15   1        0.00      -19.88     16.81 o
  -3  16   1        2.89       21.14     21.82 o
  -2  16   1       10.02       12.52     14.62 o
  -1  16   1       41.16       33.37     15.31 o
   0  16   1       48.97       49.26     20.94 o
   1  16   1       46.01       58.45     17.75 o
   2  16   1        9.67       23.44     15.88 o
   3  16   1        2.54       -6.14     28.24 o
  -2  17   1       27.05       43.34     17.45 o
  -1  17   1       97.15       97.34     20.88 o
   0  17   1      422.65      374.60     33.73 o
   1  17   1       98.68      115.26     33.82 o
   2  17   1       26.44       15.94     15.92 o
  -2  18   1        4.77      -25.20     21.14 o
  -1  18   1       54.06       62.84     19.66 o
   0  18   1       14.43        8.61     15.63 o
   1  18   1       53.79       46.52     31.20 o
   2  18   1        4.54       36.02     27.06 o
  -1  19   1      107.67      136.87     25.63 o
   0  19   1       55.90       58.96     35.35 o
   1  19   1      109.56       85.03     22.51 o
   1   0   2      910.67      892.13     11.09 o
   2   0   2      680.46      699.94     10.81 o
   3   0   2      629.36      640.01     22.21 o
   4   0   2      153.56      190.87     15.79 o
   5   0   2        5.28       -5.23     17.70 o
  -5   1   2       18.31        8.24     12.19 o
  -4   1   2       52.83       45.23      9.81 o
  -3   1   2      288.46      275.83     19.19 o
  -2   1   2       58.67       75.05      5.40 o
  -1   1   2     2761.47     2892.42     23.16 o
   1   1   2     2699.07     2837.20     25.83 o
   2   1   2       55.85       67.82      6.03 o
   3   1   2      290.46      263.66     17.02 o
   4   1   2       53.76       42.70     14.37 o
   5   1   2       17.71       24.93     13.97 o
  -5   2   2       11.16       -1.78      8.95 o
  -4   2   2      367.74      392.38     11.57 o
  -3   2   2      700.61      707.61     14.73 o
  -2   2   2      846.04      861.91     12.53 o
  -1   2   2     7437.44     7457.55     52.96 o
   0   2   2     4533.07     4284.08     46.13 o
   1   2   2     7372.82     7507.71     70.30 o
   2   2   2      839.97      856.58     12.68 o
   3   2   2      710.84      681.43     25.59 o
   4   2   2      363.95      412.63     40.57 o
   5   2   2       12.37       14.75     25.03 o
  -5   3   2       62.04       67.64     13.11 o
  -4   3   2       20.22       25.15      5.01 o
  -3   3   2      198.96      195.87      7.09 o
  -2   3   2     2809.25     2919.96     27.64 o
  -1   3   2     9492.47     9448.47     65.02 o
   0   3   2      184.06      196.69      5.48 o
   1   3   2     9527.97     9391.88    116.13 o
   2   3   2     2805.29     2927.76     28.58 o
   3   3   2      189.39      197.48     23.25 o
   4   3   2       20.82       20.57     11.23 o
   5   3   2       60.88       79.37     16.30 o
  -5   4   2       88.51       97.82     17.48 o
  -4   4   2      182.67      191.92     10.67 o
  -3   4   2      149.38      142.72      7.68 o
  -2   4   2       19.20       22.03      2.97 o
  -1   4   2     3349.23     3291.27     28.51 o
   0   4   2       82.59       94.85      5.23 o
   1   4   2     3314.10     3316.20     42.72 o
   2   4   2       15.84       19.33      3.39 o
   3   4   2      149.06      155.49     12.91 o
   4   4   2      183.97      176.32     18.74 o
   5   4   2       91.63       98.39     48.20 o
  -5   5   2       43.93       26.03     25.71 o
  -4   5   2       39.64       25.83      6.61 o
  -3   5   2      146.46      157.46      8.51 o
  -2   5   2      777.49      724.30     22.32 o
  -1   5   2      567.69      547.53     11.26 o
   0   5   2     1311.48     1238.23     16.65 o
   1   5   2      553.58      545.31     20.18 o
   2   5   2      785.78      755.92     13.56 o
   3   5   2      148.15      158.21     14.13 o
   4   5   2       40.70       33.13      7.77 o
   5   5   2       41.69       21.50     21.73 o
  -5   6   2        8.23      -17.00     11.33 o
  -4   6   2      112.04       98.78     11.41 o
  -3   6   2      120.48      112.70      8.12 o
  -2   6   2     1936.83     2029.45     26.78 o
  -1   6   2      877.25      915.00     15.77 o
   0   6   2       71.76       62.31      5.02 o
   1   6   2      887.09      923.79     14.66 o
   2   6   2     1975.94     2088.67     29.77 o
   3   6   2      124.78      136.31     17.99 o
   4   6   2      114.97      114.23     12.30 o
   5   6   2        7.56       21.56     25.37 o
  -5   7   2       14.54       -5.06     12.91 o
  -4   7   2      156.11      157.38     18.88 o
  -3   7   2      258.41      252.61     11.73 o
  -2   7   2       77.14       76.46      5.91 o
  -1   7   2      691.06      739.86     31.57 o
   0   7   2     4127.44     4127.75     40.46 o
   1   7   2      690.29      744.72     23.06 o
   2   7   2       79.66       63.62      6.87 o
   3   7   2      260.41      276.47     13.21 o
   4   7   2      158.66      188.59     51.41 o
   5   7   2       13.85       13.24     27.06 o
  -5   8   2        3.44      -15.79     26.89 o
  -4   8   2      151.91      148.48     19.14 o
  -3   8   2      249.82      263.83     11.15 o
  -2   8   2      171.15      190.46      8.88 o
  -1   8   2       67.66       73.11      6.58 o
   0   8   2       64.45       80.53      6.73 o
   1   8   2       66.08       56.03      7.04 o
   2   8   2      162.86      164.88     13.49 o
   3   8   2      243.60      281.29     20.06 o
   4   8   2      154.82      131.92     52.60 o
   5   8   2        3.70      -17.58     22.92 o
  -5   9   2        2.53      -13.70     16.91 o
  -4   9   2       21.22       19.24     13.55 o
  -3   9   2      179.50      188.73     13.43 o
  -2   9   2      285.98      309.41     12.91 o
  -1   9   2      378.51      363.41     12.68 o
   0   9   2     1630.73     1608.20     27.28 o
   1   9   2      393.06      376.28     19.89 o
   2   9   2      283.43      286.35     13.57 o
   3   9   2      184.33      206.30     14.89 o
   4   9   2       20.03        7.93     14.81 o
   5   9   2        2.29       -6.79     16.50 o
  -4  10   2       46.05       74.70     31.46 o
  -3  10   2       35.20       51.02     10.91 o
  -2  10   2      665.63      645.72     16.47 o
  -1  10   2       96.89       95.78      8.32 o
   0  10   2       38.02       49.49      7.41 o
   1  10   2       96.34      102.57     14.01 o
   2  10   2      669.25      687.61     19.55 o
   3  10   2       38.80       55.88     10.33 o
   4  10   2       45.33       15.32     17.51 o
  -4  11   2      100.66       98.94     27.06 o
  -3  11   2       86.48      106.55      9.71 o
  -2  11   2       35.33       28.78      7.71 o
  -1  11   2     1090.64     1146.32     23.37 o
   0  11   2     1062.60     1083.61     23.87 o
   1  11   2     1075.98     1083.59     29.24 o
   2  11   2       34.23       21.84      7.62 o
   3  11   2       87.32       88.46     10.90 o
   4  11   2      100.93       80.15     23.91 o
  -4  12   2        4.65       -0.17     18.27 o
  -3  12   2       49.80       36.11     10.68 o
  -2  12   2      351.87      356.80     17.84 o
  -1  12   2      340.73      307.48     15.62 o
   0  12   2       72.03       74.40      9.96 o
   1  12   2      345.13      341.47     20.01 o
   2  12   2      344.29      331.79     24.19 o
   3  12   2       49.55       34.03     16.45 o
   4  12   2        4.53       -5.57     27.40 o
  -4  13   2       43.57       97.08     29.26 o
  -3  13   2       33.37       37.23     11.64 o
  -2  13   2       96.86      107.66     12.14 o
  -1  13   2      539.52      581.02     20.56 o
   0  13   2       17.43       14.74      8.70 o
   1  13   2      542.45      600.36     25.45 o
   2  13   2       97.21       99.19     21.15 o
   3  13   2       33.06       41.17     12.63 o
   4  13   2       44.07       38.18     23.76 o
  -4  14   2        5.59       -4.40     21.31 o
  -3  14   2        3.37        2.71     18.27 o
  -2  14   2       33.77       41.02     10.29 o
  -1  14   2      404.26      393.61     22.30 o
   0  14   2       10.04       17.76      8.95 o
   1  14   2      406.11      437.31     25.29 o
   2  14   2       32.15       50.55     10.96 o
   3  14   2        3.14      -17.90     16.76 o
   4  14   2        5.73       -4.22     64.52 o
  -3  15   2       57.63       49.89     25.54 o
  -2  15   2       16.48       22.78     14.14 o
  -1  15   2       21.75       19.86     10.77 o
   0  15   2      540.79      580.29     39.33 o
   1  15   2       21.00       13.90      9.11 o
   2  15   2       16.83        6.49     12.23 o
   3  15   2       57.10       54.64     53.27 o
  -3  16   2       86.03      107.90     32.64 o
  -2  16   2       97.92      137.76     22.06 o
  -1  16   2       73.80       72.47     18.58 o
   0  16   2      114.33      161.07     16.09 o
   1  16   2       73.57       78.03     18.83 o
   2  16   2       98.62      102.34     22.05 o
   3  16   2       84.46       57.66     47.52 o
  -2  17   2       20.51       34.88     22.49 o
  -1  17   2       13.53       20.18     15.62 o
   0  17   2       14.48       16.40     14.58 o
   1  17   2       14.38        6.29     14.63 o
   2  17   2       21.18       21.25     31.39 o
  -2  18   2       76.54       78.81     32.13 o
  -1  18   2       72.80       70.16     20.85 o
   0  18   2       39.86       17.02     16.98 o
   1  18   2       73.98       79.09     20.94 o
   2  18   2       76.30      122.61     37.88 o
  -1  19   2       33.29       42.44     28.75 o
   0  19   2       22.38       23.45     17.52 o
   1  19   2       33.41       43.22     19.72 o
   1   0   3      242.89      219.14      5.01 o
   2   0   3       62.01       77.92      4.83 o
   3   0   3       15.60        7.62      9.52 o
   4   0   3        8.22       -2.35      9.02 o
   5   0   3        0.42      -16.62     27.48 o
  -5   1   3       57.89       40.13     12.17 o
  -4   1   3       89.75       91.59     10.04 o
  -3   1   3      174.80      189.26      6.03 o
  -2   1   3      429.92      479.50      8.29 o
  -1   1   3     7359.43     7211.02     52.68 o
   0   1   3    10629.91    10592.00     79.47 o
   1   1   3     7370.15     7286.13     52.24 o
   2   1   3      438.73      473.77     12.44 o
   3   1   3      179.24      182.94     21.26 o
   4   1   3       88.47       81.87     14.34 o
   5   1   3       57.57       51.26     13.70 o
  -5   2   3      112.32       94.87     19.11 o
  -4   2   3       32.68       34.56      5.38 o
  -3   2   3      321.25      319.80     11.83 o
  -2   2   3        9.39        8.74      2.71 o
  -1   2   3    16425.14    16278.11    119.52 o
   0   2   3     3945.18     3810.76     30.47 o
   1   2   3    16491.91    16481.01    129.11 o
   2   2   3        8.40        9.18      3.18 o
   3   2   3      318.55      295.64     20.34 o
   4   2   3       33.08       39.24     13.10 o
   5   2   3      114.89      131.41     23.42 o
  -5   3   3       70.84       85.54      9.91 o
  -4   3   3        5.05        7.71      4.73 o
  -3   3   3      181.39      191.91      7.03 o
  -2   3   3      948.24      967.23     15.67 o
  -1   3   3     1748.59     1831.48     19.23 o
   0   3   3      814.42      819.20     10.69 o
   1   3   3     1765.01     1846.97     25.93 o
   2   3   3      966.12     1013.85     14.40 o
   3   3   3      181.26      206.95     14.74 o
   4   3   3        4.61       -5.74     10.25 o
   5   3   3       72.97       84.78     17.50 o
  -5   4   3       15.09      -11.43      9.82 o
  -4   4   3      542.59      480.18     13.57 o
  -3   4   3      186.67      194.87      7.94 o
  -2   4   3     1000.19     1078.89     13.33 o
  -1   4   3      459.56      484.60     10.78 o
   0   4   3     3907.96     3726.27     36.67 o
   1   4   3      435.50      446.93      9.72 o
   2   4   3     1002.00     1054.63     16.15 o
   3   4   3      182.20      204.75      7.43 o
   4   4   3      547.68      485.31     30.38 o
   5   4   3       15.64       11.85     13.74 o
  -5   5   3       24.75       23.22     16.74 o
  -4   5   3       26.93       34.29      8.39 o
  -3   5   3      380.30      377.39     10.13 o
  -2   5   3      487.40      486.45      9.04 o
  -1   5   3       51.97       50.37      4.41 o
   0   5   3     2522.03     2510.93     26.34 o
   1   5   3       44.63       35.99      4.33 o
   2   5   3      503.76      489.08     22.66 o
   3   5   3      365.25      361.83     14.99 o
   4   5   3       26.02       17.00      7.10 o
   5   5   3       24.48       19.60     15.87 o
  -5   6   3       19.33       14.10     12.85 o
  -4   6   3      225.13      233.75     32.77 o
  -3   6   3       65.31       60.12      8.98 o
  -2   6   3     1887.59     1907.81     26.66 o
  -1   6   3      135.74      134.87      7.90 o
   0   6   3     1327.19     1205.79     19.81 o
   1   6   3      132.97      140.31      7.69 o
   2   6   3     1899.80     1959.00     29.44 o
   3   6   3       69.79       77.39      8.20 o
   4   6   3      228.70      255.61     16.38 o
   5   6   3       18.69       -6.01     15.13 o
  -5   7   3        1.44      -17.14     17.84 o
  -4   7   3      134.51      112.80     17.22 o
  -3   7   3      696.50      648.03     29.57 o
  -2   7   3      699.73      742.07     14.40 o
  -1   7   3     1332.82     1440.41     23.89 o
   0   7   3       88.03      101.49      6.78 o
   1   7   3     1341.51     1485.63     25.74 o
   2   7   3      684.67      761.96     17.87 o
   3   7   3      694.20      685.60     26.34 o
   4   7   3      132.71      154.43     23.04 o
   5   7   3        1.45       -5.57     14.94 o
  -5   8   3        3.20       24.86     17.59 o
  -4   8   3       54.75       39.29     14.37 o
  -3   8   3      117.35      120.70      7.94 o
  -2   8   3      523.21      490.33     12.67 o
  -1   8   3      386.24      427.25     14.83 o
   0   8   3      196.44      186.38      9.20 o
   1   8   3      373.33      438.13     14.59 o
   2   8   3      516.09      478.48     22.44 o
   3   8   3      115.47      119.09     11.10 o
   4   8   3       53.41       45.42     17.77 o
   5   8   3        3.61      -10.78     61.98 o
  -5   9   3       11.69       15.73     18.43 o
  -4   9   3       51.24       40.10     15.24 o
  -3   9   3       56.55       73.97      8.13 o
  -2   9   3      130.24      141.89      8.71 o
  -1   9   3      546.73      547.53     14.71 o
   0   9   3       24.10       26.60      5.98 o
   1   9   3      547.98      523.10     21.22 o
   2   9   3      132.22      152.60     11.60 o
   3   9   3       58.49       52.52      9.76 o
   4   9   3       51.11       42.93     18.39 o
   5   9   3       11.72       -5.33     17.56 o
  -4  10   3       26.31       -3.04     14.88 o
  -3  10   3      274.56      279.86     16.16 o
  -2  10   3      570.57      537.59     15.21 o
  -1  10   3      808.35      811.59     31.01 o
   0  10   3      115.93       87.88      8.76 o
   1  10   3      821.93      811.97     24.28 o
   2  10   3      578.87      537.00     29.37 o
   3  10   3      274.86      308.70     20.45 o
   4  10   3       25.67        9.40     17.17 o
  -4  11   3      108.44      168.28     31.12 o
  -3  11   3      190.93      218.28     12.80 o
  -2  11   3      298.66      317.78     16.59 o
  -1  11   3       11.13       12.00      6.26 o
   0  11   3      175.44      182.23     12.38 o
   1  11   3       12.66        9.55      9.38 o
   2  11   3      297.58      279.14     18.57 o
   3  11   3      187.13      235.68     16.09 o
   4  11   3      109.71       75.42     24.06 o
  -4  12   3       12.85        0.00     18.94 o
  -3  12   3       44.23       62.05     11.76 o
  -2  12   3        0.19        5.91      6.99 o
  -1  12   3      439.15      433.08     18.90 o
   0  12   3       80.71       90.16     10.39 o
   1  12   3      436.86      387.19     20.99 o
   2  12   3        0.09       -5.01      5.57 o
   3  12   3       45.36       62.76     10.63 o
   4  12   3       12.43       14.90     18.81 o
  -4  13   3        9.72      -12.35     18.77 o
  -3  13   3      101.57      119.40     18.60 o
  -2  13   3       32.39       24.92      9.36 o
  -1  13   3       12.62        6.58      7.04 o
   0  13   3      210.61      220.41     14.99 o
   1  13   3       13.04        8.27      8.28 o
   2  13   3       34.96       44.01     10.55 o
   3  13   3      100.26       86.69     23.91 o
   4  13   3        9.97        0.87     26.72 o
  -3  14   3       74.59       47.02     24.35 o
  -2  14   3       61.72       72.07     15.62 o
  -1  14   3       88.91       86.87     12.04 o
   0  14   3       33.46       35.45      9.79 o
   1  14   3       90.92       70.48     11.73 o
   2  14   3       59.97       93.08     17.03 o
   3  14   3       74.32       50.07     22.23 o
  -3  15   3       63.55       47.52     25.03 o
  -2  15   3       23.90       15.03     14.25 o
  -1  15   3       25.95       28.16     13.02 o
   0  15   3      761.89      827.08     49.46 o
   1  15   3       24.94        8.49      9.52 o
   2  15   3       24.24       15.55     13.16 o
   3  15   3       64.46       42.02     23.64 o
  -3  16   3        6.14       10.99     23.85 o
  -2  16   3      164.32      149.37     39.57 o
  -1  16   3      262.24      287.36     29.57 o
   0  16   3       49.69       61.05     12.13 o
   1  16   3      256.28      294.06     27.08 o
   2  16   3      165.27      150.15     22.38 o
   3  16   3        6.56      -14.30     42.87 o
  -2  17   3       26.71       41.77     26.55 o
  -1  17   3       56.94       62.62     18.89 o
   0  17   3       23.49       29.71     16.42 o
   1  17   3       55.15       62.21     30.61 o
   2  17   3       26.22       35.37     24.91 o
  -2  18   3      162.75      155.42     37.71 o
  -1  18   3       34.11       64.08     20.11 o
   0  18   3       13.86       12.93     15.51 o
   1  18   3       34.92        8.91     16.87 o
   2  18   3      163.63      166.00     90.48 o
  -1  19   3       60.62       55.23     21.22 o
   0  19   3        0.58       33.73     18.03 o
   1  19   3       58.79       54.60     20.59 o
   0   0   4     2795.12     2903.98     31.24 o
   1   0   4      412.01      407.81      6.19 o
   2   0   4      386.05      367.36      7.74 o
   3   0   4      473.96      424.41      9.38 o
   4   0   4       62.28       34.56     12.38 o
   5   0   4        8.62       19.99     11.54 o
  -5   1   4       80.83       81.71     15.41 o
  -4   1   4      179.05      196.82     14.47 o
  -3   1   4     1056.92     1056.04     13.88 o
  -2   1   4      277.26      261.40      8.50 o
  -1   1   4      741.57      728.13      8.99 o
   0   1   4      424.83      407.54      6.49 o
   1   1   4      710.40      709.40     12.27 o
   2   1   4      277.11      259.33      6.19 o
   3   1   4     1068.83     1135.33     21.81 o
   4   1   4      181.31      184.13     19.83 o
   5   1   4       80.13       52.41     19.28 o
  -5   2   4       39.04       42.79     13.27 o
  -4   2   4       79.29       77.42      6.76 o
  -3   2   4       59.52       54.89      4.48 o
  -2   2   4      802.55      830.73     11.07 o
  -1   2   4      555.29      499.59      7.98 o
   0   2   4     1015.03      939.35     11.08 o
   1   2   4      548.20      502.33     10.66 o
   2   2   4      812.60      863.95     13.35 o
   3   2   4       58.02       62.54      4.67 o
   4   2   4       77.44       68.15     14.50 o
   5   2   4       38.41       18.18     16.83 o
  -5   3   4        0.39        0.16     10.92 o
  -4   3   4        0.38        0.67      4.30 o
  -3   3   4      493.46      534.70     13.79 o
  -2   3   4     1732.76     1676.66     20.46 o
  -1   3   4     1143.91     1158.39     13.06 o
   0   3   4      633.33      646.16      9.98 o
   1   3   4     1123.72     1101.76     18.93 o
   2   3   4     1715.95     1710.99     22.11 o
   3   3   4      496.21      553.38     13.69 o
   4   3   4        0.56        4.75     11.59 o
   5   3   4        0.52        1.05     30.95 o
  -5   4   4       61.34       75.08     10.93 o
  -4   4   4      119.64      123.33     13.06 o
  -3   4   4        3.58        9.52      4.04 o
  -2   4   4      421.54      447.81      8.94 o
  -1   4   4      973.76     1046.09     13.75 o
   0   4   4       22.47       20.94      3.72 o
   1   4   4      973.67     1027.25     14.51 o
   2   4   4      426.56      458.87     16.30 o
   3   4   4        2.98        9.16      5.40 o
   4   4   4      112.46      112.48     19.18 o
   5   4   4       62.32       39.13     16.10 o
  -5   5   4       30.00       44.14     35.52 o
  -4   5   4       49.15       53.10      8.24 o
  -3   5   4       67.84       65.53      6.46 o
  -2   5   4     2901.09     2864.91     32.73 o
  -1   5   4      318.27      332.64     11.27 o
   0   5   4       73.92       69.05      6.32 o
   1   5   4      306.81      334.10      8.68 o
   2   5   4     2848.02     2807.28     42.89 o
   3   5   4       72.65       55.05      7.21 o
   4   5   4       49.80       50.39      8.63 o
   5   5   4       30.01       15.11     16.63 o
  -5   6   4        0.66       -6.42     13.87 o
  -4   6   4       38.67       29.67     12.45 o
  -3   6   4      100.54       86.74      7.88 o
  -2   6   4      611.78      650.82     11.48 o
  -1   6   4      682.25      657.25     14.98 o
   0   6   4     1464.81     1491.12     20.65 o
   1   6   4      656.11      637.28     14.96 o
   2   6   4      619.67      631.94     15.90 o
   3   6   4      102.06       72.76     12.89 o
   4   6   4       37.40       18.28     14.53 o
   5   6   4        0.83      -18.53     27.99 o
  -5   7   4        2.06       -5.58     19.62 o
  -4   7   4      129.87      155.33     19.65 o
  -3   7   4      284.96      328.17     17.45 o
  -2   7   4       69.25       67.32      6.63 o
  -1   7   4      564.75      566.37     18.85 o
   0   7   4     1786.70     1719.23     22.76 o
   1   7   4      561.29      554.72     14.14 o
   2   7   4       73.49       71.73      7.46 o
   3   7   4      280.21      293.09     18.09 o
   4   7   4      134.22      137.92     23.11 o
   5   7   4        2.18       10.12     16.82 o
  -5   8   4       29.36       27.57     17.93 o
  -4   8   4        1.51        1.95     11.56 o
  -3   8   4      439.37      411.98     13.60 o
  -2   8   4      261.42      250.90     10.38 o
  -1   8   4      886.15      867.09     15.93 o
   0   8   4        5.86       -3.08      4.72 o
   1   8   4      897.80      874.61     20.57 o
   2   8   4      254.65      265.85     15.00 o
   3   8   4      435.71      411.42     24.44 o
   4   8   4        1.63       13.73     23.59 o
   5   8   4       29.20       28.72     37.80 o
  -5   9   4        9.32       19.96     19.28 o
  -4   9   4        8.09        9.49     13.21 o
  -3   9   4       82.88       85.42      9.63 o
  -2   9   4       18.98       19.58      5.50 o
  -1   9   4      140.52      151.37     10.21 o
   0   9   4      651.68      622.26     17.26 o
   1   9   4      144.79      182.63     11.63 o
   2   9   4       19.81        6.39      5.93 o
   3   9   4       84.30       87.13     11.45 o
   4   9   4        7.96       22.72     17.34 o
   5   9   4        9.16       11.81     19.80 o
  -4  10   4        8.59       43.30     18.77 o
  -3  10   4      120.62      118.81     16.88 o
  -2  10   4      447.41      426.87     17.09 o
  -1  10   4      279.74      269.35     13.53 o
   0  10   4      607.37      626.11     18.83 o
   1  10   4      274.86      263.06     16.11 o
   2  10   4      448.81      401.77     20.55 o
   3  10   4      122.43      119.12     15.87 o
   4  10   4        8.04        3.03     16.38 o
  -4  11   4       58.55       51.75     22.83 o
  -3  11   4       36.25       43.61      8.09 o
  -2  11   4      464.18      431.60     18.36 o
  -1  11   4      191.75      175.38     12.02 o
   0  11   4       60.29       74.26      9.44 o
   1  11   4      183.87      194.19     15.00 o
   2  11   4      462.51      454.74     22.02 o
   3  11   4       37.67       31.95      9.39 o
   4  11   4       59.47       39.81     20.30 o
  -4  12   4        3.51       26.55     21.65 o
  -3  12   4        6.65       18.64      9.20 o
  -2  12   4      198.88      190.54     14.11 o
  -1  12   4       88.26       79.89      9.61 o
   0  12   4      211.96      237.04     14.87 o
   1  12   4       97.66      102.24     12.43 o
   2  12   4      201.06      169.71     15.28 o
   3  12   4        6.33       -4.52      7.60 o
   4  12   4        3.54        2.72     18.48 o
  -4  13   4        1.64      -11.16     19.28 o
  -3  13   4       18.73       22.39     24.44 o
  -2  13   4       65.66       59.54     10.27 o
  -1  13   4       83.21       83.51     15.90 o
   0  13   4       75.20      104.93     11.82 o
   1  13   4       81.50       76.81     12.23 o
   2  13   4       68.02       40.14     10.71 o
   3  13   4       17.79       10.67     18.68 o
   4  13   4        1.63      -10.15     19.32 o
  -3  14   4        3.20       19.28     21.99 o
  -2  14   4       12.05        3.20     10.97 o
  -1  14   4       96.93      104.39     12.41 o
   0  14   4       27.71       17.60      9.10 o
   1  14   4       94.06       84.46     12.43 o
   2  14   4       10.98        4.10     12.20 o
   3  14   4        3.05      -19.61     30.02 o
  -3  15   4       57.15       74.92     29.09 o
  -2  15   4       22.81        0.98     13.49 o
  -1  15   4      205.33      196.34     24.62 o
   0  15   4      349.40      375.28     30.66 o
   1  15   4      201.36      201.38     16.79 o
   2  15   4       22.87       19.43     21.13 o
   3  15   4       57.60       31.89     57.08 o
  -3  16   4        6.92        7.78     23.00 o
  -2  16   4       38.05       31.47     15.36 o
  -1  16   4       39.58       41.85     16.59 o
   0  16   4        0.54        6.97     10.51 o
   1  16   4       41.38       22.82     14.67 o
   2  16   4       36.76       11.30     15.14 o
   3  16   4        7.09       10.20     52.09 o
  -2  17   4        8.61        9.30     24.35 o
  -1  17   4       79.60      100.72     21.28 o
   0  17   4      128.61      121.08     22.99 o
   1  17   4       81.81       49.73     17.07 o
   2  17   4        8.76       -4.96     14.86 o
  -2  18   4       13.74       23.34     27.23 o
  -1  18   4       63.47       43.99     19.47 o
   0  18   4       12.74        6.95     15.66 o
   1  18   4       64.73       54.61     20.24 o
   2  18   4       14.32      -35.49     45.83 o
  -1  19   4       37.42       17.48     26.05 o
   0  19   4      177.25      179.12     27.12 o
   1  19   4       36.56       29.91     21.14 o
   1   0   5        4.58        4.70      2.47 o
   2   0   5      585.61      600.23     10.07 o
   3   0   5       53.45       66.48      4.85 o
   4   0   5       11.06       10.06     11.51 o
   5   0   5       58.53       74.48     20.63 o
  -5   1   5      112.08      132.62     18.79 o
  -4   1   5      139.42      136.60      8.03 o
  -3   1   5      138.88      117.27      6.31 o
  -2   1   5      310.97      302.57     10.11 o
  -1   1   5     3204.28     3214.48     25.31 o
   0   1   5     2374.27     2349.75     19.90 o
   1   1   5     3201.50     3277.58     26.51 o
   2   1   5      312.78      302.12     10.19 o
   3   1   5      138.00      130.11      9.07 o
   4   1   5      134.11      136.10     18.41 o
   5   1   5      108.80      146.07     20.72 o
  -5   2   5       26.75       17.26     12.83 o
  -4   2   5      140.49      163.65      8.79 o
  -3   2   5       52.93       55.64      4.48 o
  -2   2   5      961.60      967.21     14.50 o
  -1   2   5     2079.51     2048.95     20.49 o
   0   2   5     3085.46     2755.69     24.00 o
   1   2   5     2042.70     2036.92     19.23 o
   2   2   5      937.64      987.04     14.52 o
   3   2   5       52.24       62.87      6.01 o
   4   2   5      135.88      138.12     19.81 o
   5   2   5       25.68       63.81     16.92 o
  -5   3   5       23.15       12.93      8.19 o
  -4   3   5      167.28      152.39      9.09 o
  -3   3   5       43.08       37.12      4.39 o
  -2   3   5      678.92      663.07     10.61 o
  -1   3   5      233.41      237.64      6.83 o
   0   3   5     1527.04     1505.39     16.30 o
   1   3   5      227.64      236.77      8.32 o
   2   3   5      659.31      651.73     15.57 o
   3   3   5       45.67       29.91     11.20 o
   4   3   5      167.78      173.42     48.45 o
   5   3   5       23.83       36.49     15.73 o
  -5   4   5       27.39       12.08      9.15 o
  -4   4   5       83.73       92.48      9.52 o
  -3   4   5      492.67      465.67     10.83 o
  -2   4   5     2152.00     2085.84     25.65 o
  -1   4   5       73.40       94.31      5.02 o
   0   4   5     2542.11     2470.69     24.77 o
   1   4   5       77.17       88.22      5.54 o
   2   4   5     2159.47     2123.42     36.59 o
   3   4   5      494.29      470.07     18.44 o
   4   4   5       85.74       65.40     17.46 o
   5   4   5       26.68       15.04     15.64 o
  -5   5   5       25.97       33.36     13.00 o
  -4   5   5       15.77       17.75      8.61 o
  -3   5   5      631.68      590.26     16.84 o
  -2   5   5     1501.76     1531.22     19.09 o
  -1   5   5     2982.79     3043.58     31.57 o
   0   5   5      347.93      342.58      9.65 o
   1   5   5     2923.97     3036.65     37.73 o
   2   5   5     1508.33     1486.28     32.54 o
   3   5   5      644.99      556.05     17.12 o
   4   5   5       16.22       16.38      6.42 o
   5   5   5       24.95       30.87     17.41 o
  -5   6   5       62.47       62.24     16.49 o
  -4   6   5       11.96        6.37      8.99 o
  -3   6   5      136.18      140.26      8.95 o
  -2   6   5      955.24      957.16     13.94 o
  -1   6   5      660.66      662.98     13.20 o
   0   6   5     3131.93     3314.59     34.72 o
   1   6   5      663.99      688.84     15.98 o
   2   6   5      952.80      925.99     20.32 o
   3   6   5      139.47      160.81     22.80 o
   4   6   5       12.58       -2.11     13.94 o
   5   6   5       62.26       55.50     19.84 o
  -5   7   5        6.51        3.40     19.53 o
  -4   7   5        8.73       12.75     11.89 o
  -3   7   5     1082.51     1026.01     24.82 o
  -2   7   5        7.11       -0.06      3.84 o
  -1   7   5      788.16      722.46     17.26 o
   0   7   5       83.98       90.52      7.95 o
   1   7   5      799.08      698.63     23.63 o
   2   7   5        6.99        4.98      5.26 o
   3   7   5     1091.69     1050.84     26.45 o
   4   7   5        8.98        6.56     15.06 o
   5   7   5        6.69        6.85     25.54 o
  -5   8   5       83.67       93.86     23.68 o
  -4   8   5       24.35       10.76     11.74 o
  -3   8   5      218.85      220.75     15.01 o
  -2   8   5      258.52      274.84     11.09 o
  -1   8   5      195.17      203.30     12.41 o
   0   8   5       50.43       63.73      8.04 o
   1   8   5      190.84      207.59     10.84 o
   2   8   5      253.85      215.07     20.82 o
   3   8   5      222.19      227.31     15.26 o
   4   8   5       24.55       11.45     16.02 o
   5   8   5       83.14       78.88     24.07 o
  -4   9   5       56.91       42.85     15.06 o
  -3   9   5      114.08      124.80     13.79 o
  -2   9   5      187.12      190.48     15.74 o
  -1   9   5      496.30      474.29     17.54 o
   0   9   5     1255.28     1280.53     26.26 o
   1   9   5      487.15      469.42     16.81 o
   2   9   5      186.67      154.30     13.36 o
   3   9   5      119.54      125.90     16.40 o
   4   9   5       59.83       81.14     29.17 o
  -4  10   5       14.57       17.36     13.41 o
  -3  10   5      163.07      132.72     15.05 o
  -2  10   5      507.39      549.54     19.12 o
  -1  10   5      134.49      143.08     10.11 o
   0  10   5     1095.45     1170.69     26.00 o
   1  10   5      133.07      144.90     12.73 o
   2  10   5      497.33      497.15     22.54 o
   3  10   5      166.69      140.68     16.96 o
   4  10   5       13.96       21.04     19.98 o
  -4  11   5       57.74       38.39     21.48 o
  -3  11   5       28.19       40.28      9.08 o
  -2  11   5      265.21      279.57     22.83 o
  -1  11   5      302.32      302.29     13.58 o
   0  11   5      300.06      280.42     19.97 o
   1  11   5      301.07      265.91     18.88 o
   2  11   5      264.43      281.48     16.14 o
   3  11   5       26.80       25.16      8.97 o
   4  11   5       56.44       61.44     23.94 o
  -4  12   5        0.11       13.87     18.60 o
  -3  12   5      149.32      183.33     17.34 o
  -2  12   5      335.82      333.98     18.20 o
  -1  12   5       57.02       48.20      8.78 o
   0  12   5       15.99       14.69      7.79 o
   1  12   5       55.76       68.20     15.75 o
   2  12   5      334.04      369.62     21.22 o
   3  12   5      145.60      172.75     15.77 o
   4  12   5        0.18      -30.44     20.29 o
  -4  13   5       26.62       38.22     22.83 o
  -3  13   5       67.77       68.42     13.80 o
  -2  13   5       61.77       88.54     11.37 o
  -1  13   5      422.85      444.03     28.18 o
   0  13   5      347.53      369.98     17.50 o
   1  13   5      428.13      431.42     24.46 o
   2  13   5       58.46       39.30     15.79 o
   3  13   5       66.79       98.73     36.87 o
   4  13   5       28.24       23.18     21.19 o
  -3  14   5       86.15      130.73     33.82 o
  -2  14   5       58.63       79.18     14.72 o
  -1  14   5       66.36       65.10     12.19 o
   0  14   5        2.87       -9.25      8.05 o
   1  14   5       64.34       53.21     11.68 o
   2  14   5       57.99       52.15     14.87 o
   3  14   5       86.51      110.19     36.19 o
  -3  15   5       76.91       98.43     30.95 o
  -2  15   5       99.91      114.17     35.52 o
  -1  15   5      128.17      139.04     18.42 o
   0  15   5      191.39      189.68     16.06 o
   1  15   5      128.78      144.38     19.79 o
   2  15   5       99.75       99.28     18.58 o
   3  15   5       78.40       49.76     48.71 o
  -3  16   5       10.65       45.83     26.55 o
  -2  16   5       86.72      104.58     21.07 o
  -1  16   5       15.72       -7.82     13.62 o
   0  16   5        6.40       -6.69     10.13 o
   1  16   5       15.47       10.61     13.54 o
   2  16   5       84.83      103.43     21.94 o
   3  16   5       10.24       -8.51     19.92 o
  -2  17   5       28.25       15.22     23.68 o
  -1  17   5       88.91       94.35     21.93 o
   0  17   5       12.42        2.11     23.00 o
   1  17   5       89.49       80.69     18.87 o
   2  17   5       27.69       29.05     30.21 o
  -2  18   5       26.45       -5.24     24.02 o
  -1  18   5       56.67       45.42     19.45 o
   0  18   5        5.75       -9.46     14.41 o
   1  18   5       57.17       21.93     17.47 o
   2  18   5       25.34      -10.58     20.86 o
  -1  19   5       44.67       40.68     20.38 o
   0  19   5        0.01       -6.99     16.08 o
   1  19   5       45.04       51.52     20.39 o
   0   0   6     6702.79     6573.25     65.56 o
   1   0   6     1411.20     1472.09     14.94 o
   2   0   6     1000.27      891.39     14.44 o
   3   0   6       52.31       69.62      6.83 o
   4   0   6      321.18      270.74     14.94 o
   5   0   6        0.96       -6.68     12.60 o
  -5   1   6       12.72      -16.75     11.98 o
  -4   1   6       97.04      105.69      8.28 o
  -3   1   6       25.64       20.12      4.48 o
  -2   1   6      624.28      592.61     13.32 o
  -1   1   6       69.19       76.06      3.98 o
   0   1   6     1147.51     1186.97     14.14 o
   1   1   6       71.06       75.46      4.74 o
   2   1   6      628.66      610.47     10.17 o
   3   1   6       24.07       14.48      4.34 o
   4   1   6       97.13       93.73     26.98 o
   5   1   6       12.39       -0.17     12.51 o
  -5   2   6       67.04       55.40     16.11 o
  -4   2   6       51.26       63.38      6.84 o
  -3   2   6      440.76      411.67      9.83 o
  -2   2   6      817.91      778.00     11.55 o
  -1   2   6      280.85      264.63      6.75 o
   0   2   6       31.69       37.00      3.68 o
   1   2   6      261.98      267.66      7.61 o
   2   2   6      819.49      823.09     13.99 o
   3   2   6      444.49      413.38     11.87 o
   4   2   6       54.00       38.29     15.41 o
   5   2   6       68.16       79.79     27.14 o
  -5   3   6       99.34      100.68     11.88 o
  -4   3   6       34.77       22.89      7.04 o
  -3   3   6       25.01       29.80      4.50 o
  -2   3   6      578.24      540.47     17.37 o
  -1   3   6      285.24      292.41      7.73 o
   0   3   6       19.85       12.41      3.40 o
   1   3   6      294.07      301.63     11.32 o
   2   3   6      588.48      562.42     14.74 o
   3   3   6       24.61       29.07      5.62 o
   4   3   6       36.78       47.99      9.00 o
   5   3   6       97.59       91.31     28.58 o
  -5   4   6       18.72       11.85      9.16 o
  -4   4   6      337.23      346.72     31.73 o
  -3   4   6      211.36      215.95      9.86 o
  -2   4   6      915.04      940.61     12.29 o
  -1   4   6     1452.92     1510.23     18.60 o
   0   4   6      678.42      671.68     11.31 o
   1   4   6     1427.64     1442.60     23.31 o
   2   4   6      917.15      951.85     37.27 o
   3   4   6      207.99      197.30     10.16 o
   4   4   6      336.25      334.50     19.65 o
   5   4   6       17.63        4.23     15.98 o
  -5   5   6       38.77       27.40     10.50 o
  -4   5   6      162.43      195.29     18.96 o
  -3   5   6      174.65      156.45      8.96 o
  -2   5   6       13.59        9.33      3.44 o
  -1   5   6       89.91       78.76      5.61 o
   0   5   6      724.28      708.09     12.72 o
   1   5   6       90.18       91.22      7.40 o
   2   5   6       17.37       20.66      7.39 o
   3   5   6      178.12      181.78     12.23 o
   4   5   6      164.32      165.65     14.26 o
   5   5   6       37.95       43.87     19.11 o
  -5   6   6       10.47       28.34     16.91 o
  -4   6   6       21.46       17.44     11.67 o
  -3   6   6      460.94      458.91     13.08 o
  -2   6   6        7.52        7.45      3.48 o
  -1   6   6     1078.74     1057.05     17.37 o
   0   6   6       14.84       20.45      5.36 o
   1   6   6     1092.04     1098.11     21.01 o
   2   6   6        8.46        0.13      6.30 o
   3   6   6      449.67      450.90     24.29 o
   4   6   6       21.78       15.89      9.23 o
   5   6   6       11.24        6.03     17.10 o
  -5   7   6       21.86       30.66     14.39 o
  -4   7   6       48.97       49.34     13.89 o
  -3   7   6      134.74      128.60      9.37 o
  -2   7   6      125.34      128.15      6.49 o
  -1   7   6       11.81       11.16      4.68 o
   0   7   6      511.12      487.72     16.50 o
   1   7   6       11.99        1.13      5.02 o
   2   7   6      125.56      138.30     12.03 o
   3   7   6      143.57      120.89     13.22 o
   4   7   6       48.61       22.47     16.81 o
   5   7   6       21.39        3.11     19.30 o
  -5   8   6        4.37       -2.88     15.56 o
  -4   8   6       74.17       96.91     17.46 o
  -3   8   6     1241.86     1291.26     22.18 o
  -2   8   6      121.91      127.65      7.16 o
  -1   8   6      680.14      709.87     22.92 o
   0   8   6     2364.67     2363.83     40.03 o
   1   8   6      689.03      705.06     18.35 o
   2   8   6      122.84      127.93     22.73 o
   3   8   6     1253.46     1305.63     69.52 o
   4   8   6       70.66       69.46     21.48 o
   5   8   6        4.56       10.83     17.46 o
  -4   9   6       72.58       90.53     23.51 o
  -3   9   6      234.52      231.45     13.82 o
  -2   9   6        8.45        9.98      7.54 o
  -1   9   6      148.16      154.58     12.06 o
   0   9   6      215.18      209.32     13.71 o
   1   9   6      150.50      145.33     11.15 o
   2   9   6        8.37        2.92      6.58 o
   3   9   6      242.38      234.67     20.47 o
   4   9   6       71.77       69.34     22.54 o
  -4  10   6        8.50       34.66     14.63 o
  -3  10   6       49.67       40.30     10.90 o
  -2  10   6      106.81      102.31     10.72 o
  -1  10   6       58.70       50.93      8.91 o
   0  10   6        1.58        0.99      6.01 o
   1  10   6       58.12       53.85      8.85 o
   2  10   6      110.28      111.63     11.19 o
   3  10   6       46.92       32.76     12.69 o
   4  10   6        9.34       42.98     21.45 o
  -4  11   6      180.08       87.61     27.57 o
  -3  11   6       28.05       26.12      8.26 o
  -2  11   6       27.72       32.63      8.24 o
  -1  11   6      122.94      115.05      9.33 o
   0  11   6       60.56       54.21      9.02 o
   1  11   6      122.35      128.67     13.31 o
   2  11   6       31.33       30.89      9.62 o
   3  11   6       26.48       40.03     13.03 o
   4  11   6      182.24      190.90     41.27 o
  -4  12   6       73.19       65.79     25.03 o
  -3  12   6       15.29       24.97      9.29 o
  -2  12   6      130.76      159.79     13.82 o
  -1  12   6       57.38       72.94      8.86 o
   0  12   6      635.87      659.85     21.83 o
   1  12   6       56.75       41.56     10.30 o
   2  12   6      135.16      147.61     22.19 o
   3  12   6       16.62       10.98     17.80 o
   4  12   6       74.89       52.43     25.00 o
  -4  13   6       28.57       18.43     20.97 o
  -3  13   6       23.95       79.66     26.72 o
  -2  13   6       23.51       30.66      9.01 o
  -1  13   6      280.06      259.10     13.93 o
   0  13   6      125.78      107.80     12.04 o
   1  13   6      281.02      280.37     19.71 o
   2  13   6       24.40       27.76     10.17 o
   3  13   6       23.35       19.20     18.95 o
   4  13   6       27.24       35.25     24.10 o
  -3  14   6       19.56       30.95     22.32 o
  -2  14   6      119.59      114.70     16.33 o
  -1  14   6       67.30       84.76     13.12 o
   0  14   6      484.47      492.49     20.83 o
   1  14   6       67.08       67.66     12.83 o
   2  14   6      113.52      105.11     17.95 o
   3  14   6       18.47        6.59     40.51 o
  -3  15   6       43.96       70.52     28.92 o
  -2  15   6        6.89        5.58     21.14 o
  -1  15   6       14.66       -0.31     11.71 o
   0  15   6      100.37      102.74     13.30 o
   1  15   6       15.05        6.72     12.87 o
   2  15   6        5.91       -6.66     12.15 o
   3  15   6       44.02       23.28     21.89 o
  -3  16   6        8.80       17.59     23.68 o
  -2  16   6        6.77       18.60     23.68 o
  -1  16   6      105.82      106.41     18.72 o
   0  16   6      102.81       80.75     17.38 o
   1  16   6      103.77       83.10     21.34 o
   2  16   6        6.21        6.16     15.29 o
   3  16   6        9.52      -34.37     22.92 o
  -2  17   6       51.37       41.77     28.24 o
  -1  17   6        2.08       19.96     16.30 o
   0  17   6       24.82       52.56     18.59 o
   1  17   6        2.18      -21.33     14.87 o
   2  17   6       50.59       53.37     19.00 o
  -1  18   6      130.52      167.97     27.27 o
   0  18   6       43.40       39.46     19.19 o
   1  18   6      130.48      131.75     23.03 o
   0  19   6        0.00        5.25     17.07 o
   1   0   7      411.11      450.90      8.84 o
   2   0   7     1515.37     1586.13     19.44 o
   3   0   7      361.44      379.96     11.74 o
   4   0   7       12.87       12.33      5.68 o
   5   0   7       29.94       11.03     13.81 o
  -5   1   7       20.73       20.72     14.64 o
  -4   1   7      391.89      395.63     14.39 o
  -3   1   7      129.99      147.53      7.60 o
  -2   1   7     2088.38     2043.31     23.05 o
  -1   1   7      218.93      208.55      6.42 o
   0   1   7      159.85      176.87      6.63 o
   1   1   7      228.54      224.44      7.14 o
   2   1   7     2082.75     2036.72     25.06 o
   3   1   7      125.13      142.15      8.32 o
   4   1   7      391.49      390.05     13.37 o
   5   1   7       20.98      -13.67     13.36 o
  -5   2   7       40.91       47.25      9.68 o
  -4   2   7      244.42      230.72     15.77 o
  -3   2   7      178.01      169.45      9.69 o
  -2   2   7       53.72       65.47      4.82 o
  -1   2   7      578.51      625.14     17.76 o
   0   2   7      174.48      182.95      6.46 o
   1   2   7      563.92      582.64     10.95 o
   2   2   7       49.49       69.49      5.91 o
   3   2   7      179.86      172.21      9.69 o
   4   2   7      244.74      213.70     13.01 o
   5   2   7       40.43       42.62     17.09 o
  -5   3   7       44.40       56.66     12.72 o
  -4   3   7       18.16       18.67      8.30 o
  -3   3   7      472.46      460.46     13.74 o
  -2   3   7      239.07      250.22      7.94 o
  -1   3   7      972.60      972.30     18.41 o
   0   3   7      206.33      181.97      6.95 o
   1   3   7      971.27      966.75     16.75 o
   2   3   7      226.39      248.52     10.26 o
   3   3   7      474.23      440.13     20.70 o
   4   3   7       19.37       22.32      6.62 o
   5   3   7       44.36       80.10     30.78 o
  -5   4   7       17.71       13.75      9.32 o
  -4   4   7       38.08       35.53     10.01 o
  -3   4   7       69.18       57.92     10.29 o
  -2   4   7      984.35     1047.62     14.24 o
  -1   4   7     1361.17     1375.31     19.66 o
   0   4   7      621.80      634.69     16.44 o
   1   4   7     1354.42     1336.29     20.99 o
   2   4   7      980.04     1037.07     19.46 o
   3   4   7       67.11       58.52     10.66 o
   4   4   7       38.08       29.74      8.54 o
   5   4   7       17.00       -0.68     18.86 o
  -5   5   7       19.16       13.87     14.34 o
  -4   5   7        8.96       13.33      8.84 o
  -3   5   7       78.85       89.85      9.30 o
  -2   5   7      170.43      178.50      7.06 o
  -1   5   7     1043.06     1118.98     16.90 o
   0   5   7       13.39       22.83      4.32 o
   1   5   7     1049.80     1139.70     21.63 o
   2   5   7      167.98      166.28     10.81 o
   3   5   7       75.26       83.34      8.70 o
   4   5   7        8.98        9.61      8.53 o
   5   5   7       18.67       19.78     17.82 o
  -5   6   7       11.40       17.91     11.14 o
  -4   6   7      199.31      179.70     18.22 o
  -3   6   7      133.29      114.74      8.92 o
  -2   6   7      524.89      504.79     15.98 o
  -1   6   7      192.67      186.54      8.45 o
   0   6   7      204.04      239.05     16.75 o
   1   6   7      194.42      214.25     11.29 o
   2   6   7      515.90      502.75     20.16 o
   3   6   7      126.79      120.10     13.52 o
   4   6   7      197.73      164.07     15.74 o
   5   6   7       11.81       14.74     18.30 o
  -5   7   7       18.27       19.08     14.52 o
  -4   7   7       37.19       64.90     14.17 o
  -3   7   7      222.51      246.26      9.53 o
  -2   7   7      149.30      166.77      7.73 o
  -1   7   7      823.29      789.75     25.01 o
   0   7   7      113.79      109.04      9.91 o
   1   7   7      815.86      782.86     19.06 o
   2   7   7      155.64      179.05     25.64 o
   3   7   7      218.17      210.57     24.17 o
   4   7   7       36.87       24.76     11.30 o
   5   7   7       18.08        6.07     18.73 o
  -4   8   7       80.48       43.30     19.45 o
  -3   8   7      409.48      397.16     16.15 o
  -2   8   7       24.64       27.61      6.21 o
  -1   8   7      348.09      343.15     16.64 o
   0   8   7      327.87      309.39     15.73 o
   1   8   7      353.52      349.70     14.94 o
   2   8   7       25.30        8.57      6.49 o
   3   8   7      408.92      449.11     25.71 o
   4   8   7       83.22       67.52     21.76 o
  -4   9   7       18.35       46.70     23.51 o
  -3   9   7       13.66       11.65      9.33 o
  -2   9   7      188.85      186.03     10.94 o
  -1   9   7       66.92       61.81      8.77 o
   0   9   7      741.18      785.86     30.66 o
   1   9   7       69.25       57.14      9.17 o
   2   9   7      191.33      196.32     13.38 o
   3   9   7       13.27        9.69     11.12 o
   4   9   7       18.89       17.88     17.63 o
  -4  10   7       63.40       54.63     27.99 o
  -3  10   7       51.26       50.18      8.52 o
  -2  10   7      156.35      160.66     12.73 o
  -1  10   7      263.42      248.36     15.50 o
   0  10   7      240.33      230.07     15.29 o
   1  10   7      259.17      265.80     27.38 o
   2  10   7      164.16      165.43     13.13 o
   3  10   7       52.17       36.03     13.39 o
   4  10   7       65.78       53.22     23.50 o
  -4  11   7      146.03      165.23     32.81 o
  -3  11   7      112.86      129.44     12.69 o
  -2  11   7       27.77       18.27      8.19 o
  -1  11   7       99.90      115.90     15.51 o
   0  11   7      302.05      265.94     22.38 o
   1  11   7      104.61      103.05     11.49 o
   2  11   7       29.86       27.15      9.63 o
   3  11   7      111.95       97.39     17.18 o
   4  11   7      145.88      156.16     31.27 o
  -4  12   7       10.13       20.13     22.66 o
  -3  12   7       15.63       19.07      9.07 o
  -2  12   7        2.44        1.47      7.23 o
  -1  12   7      148.77      133.35     10.79 o
   0  12   7      163.85      130.08     12.55 o
   1  12   7      142.82      159.65     13.64 o
   2  12   7        3.12        5.63      8.72 o
   3  12   7       15.31        8.53     18.40 o
   4  12   7       10.29       -3.64     20.01 o
  -3  13   7        7.74       -4.35     26.21 o
  -2  13   7       84.21       97.50     17.52 o
  -1  13   7      309.24      289.76     16.39 o
   0  13   7      293.66      258.00     23.00 o
   1  13   7      304.74      301.61     20.59 o
   2  13   7       82.53       82.46     19.87 o
   3  13   7        8.29       11.74     18.78 o
  -3  14   7       21.44        4.45     16.73 o
  -2  14   7       15.08       31.03     12.40 o
  -1  14   7      110.04       85.68     17.56 o
   0  14   7       76.16       89.34     15.76 o
   1  14   7      106.65       92.90     14.21 o
   2  14   7       15.50        6.83     19.03 o
   3  14   7       21.65       15.60     30.36 o
  -3  15   7        7.35      -19.35     18.77 o
  -2  15   7        1.64       11.20     17.00 o
  -1  15   7       23.08       15.71     12.13 o
   0  15   7      145.95      142.49     16.29 o
   1  15   7       21.73       23.43     13.98 o
   2  15   7        1.61        8.42     13.23 o
   3  15   7        6.89      -20.04     18.68 o
  -2  16   7       48.30       80.67     31.46 o
  -1  16   7        3.80       -3.15     12.37 o
   0  16   7       48.94       29.95     15.10 o
   1  16   7        3.68        0.48     13.34 o
   2  16   7       49.07       52.47     17.56 o
  -2  17   7       29.98      -22.83     21.48 o
  -1  17   7      109.09       66.98     34.68 o
   0  17   7        4.20        9.15     22.66 o
   1  17   7      107.32       98.02     20.78 o
   2  17   7       30.45       30.77     17.51 o
  -1  18   7       42.17       28.58     18.66 o
   0  18   7       45.46       41.01     20.89 o
   1  18   7       42.06       14.56     21.95 o
   0   0   8     3702.35     3472.54     42.17 o
   1   0   8     2165.95     2197.39     25.81 o
   2   0   8       17.76       19.35      3.82 o
   3   0   8       20.09       29.65      5.93 o
   4   0   8      360.84      382.01     33.63 o
   5   0   8        0.83      -12.84     19.28 o
  -5   1   8       41.97       26.03     16.13 o
  -4   1   8      107.11      102.96     12.22 o
  -3   1   8       11.49       -0.89      4.93 o
  -2   1   8      493.17      482.55     11.55 o
  -1   1   8     1866.41     1955.02     21.06 o
   0   1   8      161.47      156.63      6.81 o
   1   1   8     1818.28     1846.28     23.33 o
   2   1   8      482.75      491.25     11.96 o
   3   1   8       10.41        5.82      5.07 o
   4   1   8      106.11       92.65     11.82 o
   5   1   8       40.14       28.54     16.42 o
  -5   2   8      126.06      155.69     14.48 o
  -4   2   8       17.41       28.56      9.79 o
  -3   2   8        1.54       -3.00      4.49 o
  -2   2   8       49.63       46.44      4.31 o
  -1   2   8     1079.12     1068.66     14.84 o
   0   2   8      372.27      327.38      9.06 o
   1   2   8     1097.76     1047.21     19.90 o
   2   2   8       53.02       43.65      5.60 o
   3   2   8        1.58       -0.55      4.83 o
   4   2   8       16.86        9.88      7.84 o
   5   2   8      125.07      189.02     35.69 o
  -5   3   8       50.89       64.57     11.42 o
  -4   3   8       27.78       31.94     10.21 o
  -3   3   8      221.69      210.27     10.28 o
  -2   3   8       28.29       22.63      3.77 o
  -1   3   8      621.76      581.47     12.85 o
   0   3   8     3101.64     3149.86     31.83 o
   1   3   8      614.71      608.78     13.93 o
   2   3   8       28.92       29.92      5.60 o
   3   3   8      216.61      208.04     17.61 o
   4   3   8       26.50       25.33      8.66 o
   5   3   8       51.16       41.24     19.12 o
  -5   4   8       28.32       40.47     11.09 o
  -4   4   8        0.42       -9.23      8.31 o
  -3   4   8      199.50      211.98     10.69 o
  -2   4   8      331.42      311.84      8.87 o
  -1   4   8     1181.60     1143.15     17.30 o
   0   4   8      105.65       93.85      6.72 o
   1   4   8     1189.05     1155.80     18.45 o
   2   4   8      321.00      293.67     12.18 o
   3   4   8      196.94      204.70     12.32 o
   4   4   8        0.39       -8.88     12.42 o
   5   4   8       26.51       30.71     18.78 o
  -5   5   8       31.29       32.96     11.78 o
  -4   5   8       87.39       91.12     14.66 o
  -3   5   8      346.06      349.26     17.69 o
  -2   5   8       47.49       63.72      5.23 o
  -1   5   8      317.72      337.08     11.09 o
   0   5   8      605.61      638.19     15.19 o
   1   5   8      313.00      345.80     12.64 o
   2   5   8       47.16       71.28      7.85 o
   3   5   8      351.85      341.08     15.66 o
   4   5   8       88.94       68.82     11.90 o
   5   5   8       32.25       23.45     18.68 o
  -5   6   8        5.73       15.95     10.58 o
  -4   6   8      202.29      203.00     20.35 o
  -3   6   8       72.84       61.25      7.70 o
  -2   6   8      248.69      226.11      9.53 o
  -1   6   8       52.37       38.18      5.55 o
   0   6   8      596.41      532.04     14.53 o
   1   6   8       54.21       50.10      6.94 o
   2   6   8      250.60      239.09     13.78 o
   3   6   8       78.01       60.93      8.85 o
   4   6   8      204.66      226.83     18.86 o
   5   6   8        5.98      -17.71     16.29 o
  -4   7   8       25.21       19.46     11.82 o
  -3   7   8      352.78      381.15     14.30 o
  -2   7   8      338.49      331.89     12.44 o
  -1   7   8      273.20      258.42     19.15 o
   0   7   8     1190.91     1258.41     28.09 o
   1   7   8      271.42      291.61     28.32 o
   2   7   8      333.68      333.07     14.89 o
   3   7   8      348.75      349.15     23.87 o
   4   7   8       25.85       31.08     11.59 o
  -4   8   8       43.62       40.93     19.62 o
  -3   8   8      187.80      169.25     13.87 o
  -2   8   8       49.61       53.81      7.40 o
  -1   8   8      335.31      318.16     26.16 o
   0   8   8      245.99      304.39     17.58 o
   1   8   8      338.77      364.75     17.94 o
   2   8   8       49.87       48.27      9.02 o
   3   8   8      185.05      174.02     24.95 o
   4   8   8       46.55       14.14     11.83 o
  -4   9   8       53.13       55.30     21.31 o
  -3   9   8       19.84       21.64     14.19 o
  -2   9   8      801.12      786.07     21.16 o
  -1   9   8      307.33      289.36     16.38 o
   0   9   8      113.27      128.95     12.03 o
   1   9   8      299.28      315.02     21.38 o
   2   9   8      801.35      776.72     23.07 o
   3   9   8       17.25       36.76     12.20 o
   4   9   8       52.08       44.29     40.59 o
  -4  10   8        8.12       18.94     20.80 o
  -3  10   8      250.56      235.19     14.22 o
  -2  10   8      166.50      174.12     12.44 o
  -1  10   8      111.32      122.88     13.89 o
   0  10   8      128.42      118.69     12.19 o
   1  10   8      112.57      110.24     11.94 o
   2  10   8      162.46      183.20     15.68 o
   3  10   8      248.12      237.70     22.44 o
   4  10   8        7.55        1.25     19.54 o
  -4  11   8      132.05      107.06     28.92 o
  -3  11   8        9.87       14.58      8.30 o
  -2  11   8      350.83      336.67     16.92 o
  -1  11   8      437.94      457.48     22.16 o
   0  11   8       17.73       13.91      8.26 o
   1  11   8      435.15      425.01     20.15 o
   2  11   8      350.93      343.05     27.58 o
   3  11   8        8.16       19.38     13.07 o
   4  11   8      130.72      100.21     27.37 o
  -4  12   8       32.78       32.30     21.82 o
  -3  12   8       97.49      128.05     25.52 o
  -2  12   8      203.02      211.74     15.80 o
  -1  12   8      100.15      100.82     12.20 o
   0  12   8       40.54       55.45      9.90 o
   1  12   8      102.13       86.08     11.67 o
   2  12   8      208.22      184.72     20.08 o
   3  12   8       96.20      115.95     40.17 o
   4  12   8       32.23       21.41     30.19 o
  -3  13   8      200.73      199.13     27.02 o
  -2  13   8        5.43        6.46     10.46 o
  -1  13   8      298.96      303.95     17.38 o
   0  13   8      214.69      213.43     15.72 o
   1  13   8      296.32      255.20     17.36 o
   2  13   8        5.22        9.27     17.08 o
   3  13   8      197.32      197.71     39.74 o
  -3  14   8       20.13       32.19     20.97 o
  -2  14   8       79.60       50.45     21.39 o
  -1  14   8       21.25       26.91     12.06 o
   0  14   8        0.36       -8.55      7.99 o
   1  14   8       20.45       19.22     12.99 o
   2  14   8       79.61       68.56     17.23 o
   3  14   8       19.30       23.37     20.83 o
  -3  15   8       50.87       38.98     19.48 o
  -2  15   8       13.63       39.91     25.03 o
  -1  15   8       79.60       89.71     17.08 o
   0  15   8       13.16        7.18      9.58 o
   1  15   8       79.23       65.61     16.34 o
   2  15   8       12.88       14.95     14.54 o
   3  15   8       52.42       38.26     23.35 o
  -2  16   8       21.75       19.96     24.86 o
  -1  16   8       55.20       60.78     16.53 o
   0  16   8       50.46       47.49     21.87 o
   1  16   8       55.42       45.12     16.68 o
   2  16   8       22.21       13.96     15.32 o
  -2  17   8      145.77      146.12     37.88 o
  -1  17   8        4.02       -8.69     21.02 o
   0  17   8        9.54       36.47     17.50 o
   1  17   8        4.61       -5.93     17.82 o
   2  17   8      143.51      114.77     28.76 o
  -1  18   8       15.99       36.10     19.35 o
   0  18   8        4.38       -2.29     15.31 o
   1  18   8       16.26       15.78     23.73 o
   1   0   9     1191.26     1258.11     20.59 o
   2   0   9        0.40        0.70      3.81 o
   3   0   9      275.17      286.88     12.84 o
   4   0   9       50.70       53.74     19.62 o
   5   0   9       17.81        4.03     15.44 o
  -5   1   9        0.67       -4.83      8.28 o
  -4   1   9       95.60       99.77     17.76 o
  -3   1   9       16.96       23.23      5.66 o
  -2   1   9      174.95      175.17      7.18 o
  -1   1   9       55.31       49.41      5.05 o
   0   1   9      184.52      198.43     10.91 o
   1   1   9       57.50       59.30      6.23 o
   2   1   9      178.55      189.37      9.67 o
   3   1   9       17.65       13.38      5.99 o
   4   1   9       96.75      115.43     13.19 o
   5   1   9        0.63        9.04     16.43 o
  -5   2   9       22.65       28.24     10.46 o
  -4   2   9       39.04       51.19     11.45 o
  -3   2   9      560.48      592.56     15.28 o
  -2   2   9      184.38      195.58      7.50 o
  -1   2   9      475.04      441.97     10.77 o
   0   2   9        1.78        4.10      4.20 o
   1   2   9      478.42      465.14     12.82 o
   2   2   9      175.93      164.41      8.99 o
   3   2   9      562.08      582.18     16.23 o
   4   2   9       39.22       19.29     13.55 o
   5   2   9       23.61       57.41     19.75 o
  -5   3   9       61.09       81.64     12.73 o
  -4   3   9       16.57        3.00     12.85 o
  -3   3   9      382.04      378.61     14.58 o
  -2   3   9       20.43       32.12      4.42 o
  -1   3   9      386.27      391.40     11.11 o
   0   3   9     1156.91     1209.75     19.52 o
   1   3   9      385.82      389.32     12.43 o
   2   3   9       19.64       23.60      5.97 o
   3   3   9      387.78      358.67     15.11 o
   4   3   9       15.92        2.82      8.32 o
   5   3   9       60.83       66.72     21.53 o
  -5   4   9       39.17       26.19     11.00 o
  -4   4   9       45.35        9.98     10.30 o
  -3   4   9       12.33        2.77      5.31 o
  -2   4   9      550.20      520.64     11.65 o
  -1   4   9      133.76      120.90      7.71 o
   0   4   9     1310.88     1415.66     23.48 o
   1   4   9      136.50      155.45      9.18 o
   2   4   9      540.26      511.94     15.16 o
   3   4   9       14.65       11.93      6.46 o
   4   4   9       43.55       28.16     10.20 o
   5   4   9       37.78       38.49     19.00 o
  -5   5   9        4.82       11.21     10.33 o
  -4   5   9       62.90       51.89     12.79 o
  -3   5   9      143.43      140.94      9.91 o
  -2   5   9       29.58       26.52      4.76 o
  -1   5   9      346.19      338.46     11.92 o
   0   5   9      415.78      444.81     13.55 o
   1   5   9      344.86      330.86     15.58 o
   2   5   9       29.93       10.02     10.54 o
   3   5   9      142.17      136.23     11.53 o
   4   5   9       61.82       48.44     11.87 o
   5   5   9        5.09        6.74     18.91 o
  -4   6   9       54.99       68.79     15.58 o
  -3   6   9      107.24      111.29      9.08 o
  -2   6   9      284.41      295.64     12.77 o
  -1   6   9       27.92       27.22      5.96 o
   0   6   9      264.39      238.76     11.83 o
   1   6   9       26.96       26.42      6.02 o
   2   6   9      296.31      290.93     13.99 o
   3   6   9      105.04       93.26     12.71 o
   4   6   9       57.50       71.85     13.25 o
  -4   7   9       97.59       85.46     24.69 o
  -3   7   9      105.45      123.89     12.37 o
  -2   7   9      299.50      257.16     14.30 o
  -1   7   9        9.98       11.25      5.65 o
   0   7   9      300.30      306.39     15.02 o
   1   7   9        9.89       10.71      6.73 o
   2   7   9      305.95      272.91     15.97 o
   3   7   9      105.75       97.50     12.66 o
   4   7   9       99.04       81.21     17.98 o
  -4   8   9       94.82      100.33     28.24 o
  -3   8   9       14.14       30.21      9.19 o
  -2   8   9      249.71      266.76     14.62 o
  -1   8   9       43.75       40.53      7.15 o
   0   8   9      296.97      287.89     16.35 o
   1   8   9       40.17       27.95      8.24 o
   2   8   9      259.98      312.08     22.01 o
   3   8   9       15.93       16.79     11.41 o
   4   8   9       91.09      104.97     22.23 o
  -4   9   9       20.77       44.99     21.48 o
  -3   9   9       52.51       41.37     29.09 o
  -2   9   9      182.92      157.31     14.87 o
  -1   9   9      218.44      229.06     13.89 o
   0   9   9        1.74       -0.66      6.52 o
   1   9   9      217.71      221.77     16.65 o
   2   9   9      177.49      188.68     13.28 o
   3   9   9       55.77       53.19     13.82 o
   4   9   9       20.82        9.50     12.79 o
  -4  10   9      150.60      168.79     32.64 o
  -3  10   9       66.97       91.59      8.86 o
  -2  10   9      274.77      277.15     15.45 o
  -1  10   9      764.90      727.28     24.14 o
   0  10   9      280.79      288.49     22.26 o
   1  10   9      782.51      766.11     40.25 o
   2  10   9      273.50      293.96     20.02 o
   3  10   9       66.60       86.98     16.65 o
   4  10   9      151.32      143.97     35.13 o
  -4  11   9       40.77       24.18     24.18 o
  -3  11   9       42.91       53.77     10.20 o
  -2  11   9       37.52       35.08      9.14 o
  -1  11   9       36.00       41.19     11.67 o
   0  11   9      193.72      199.66     20.09 o
   1  11   9       36.03       51.34     12.73 o
   2  11   9       38.22       30.22     10.40 o
   3  11   9       43.84       41.83     14.24 o
   4  11   9       39.97       18.98     21.21 o
  -3  12   9       95.49      115.96     21.56 o
  -2  12   9       22.79       23.10      8.37 o
  -1  12   9      129.59      134.31     16.56 o
   0  12   9       24.44        8.17      8.28 o
   1  12   9      137.00      133.19     13.49 o
   2  12   9       22.17       -6.82     11.02 o
   3  12   9       95.43      148.41     28.39 o
  -3  13   9       28.62       42.05     18.42 o
  -2  13   9        8.83       13.46     14.65 o
  -1  13   9        7.69       12.02      8.81 o
   0  13   9       33.44       33.17      9.46 o
   1  13   9        6.97       -5.31      7.88 o
   2  13   9        8.50       15.73     16.86 o
   3  13   9       28.34       33.79     21.34 o
  -3  14   9       26.99       56.29     19.87 o
  -2  14   9       57.18       48.54     26.21 o
  -1  14   9      200.40      244.70     22.47 o
   0  14   9       27.33       21.17      9.62 o
   1  14   9      202.10      187.94     21.51 o
   2  14   9       56.46       51.24     16.50 o
   3  14   9       26.31       17.10     21.66 o
  -2  15   9       19.13        9.64     21.99 o
  -1  15   9       15.05       15.88     15.54 o
   0  15   9      109.26      100.81     18.45 o
   1  15   9       15.72       23.77     24.70 o
   2  15   9       18.40       28.39     19.82 o
  -2  16   9       11.25       29.26     25.20 o
  -1  16   9       21.03       -8.98     15.99 o
   0  16   9      143.98      145.19     36.37 o
   1  16   9       19.58       12.50     14.06 o
   2  16   9       11.90        6.84     23.58 o
  -1  17   9        7.15      -14.24     13.76 o
   0  17   9       44.99       25.78     18.29 o
   1  17   9        7.22      -16.15     13.97 o
   0  18   9       74.96       68.81     21.33 o
   0   0  10      382.82      415.78     21.59 o
   1   0  10       34.47       48.83      7.03 o
   2   0  10      490.87      529.41     13.83 o
   3   0  10      119.04      105.40     10.09 o
   4   0  10        7.59        9.03      9.72 o
   5   0  10       32.62       40.42     10.77 o
  -5   1  10       21.63       40.65     10.63 o
  -4   1  10      133.76      145.28     16.36 o
  -3   1  10      302.09      321.98     14.82 o
  -2   1  10      112.86      116.21      7.88 o
  -1   1  10      272.17      241.81     12.05 o
   0   1  10       29.21       19.42      5.27 o
   1   1  10      262.21      235.46     10.77 o
   2   1  10      112.06      115.84     11.62 o
   3   1  10      308.11      290.27     15.01 o
   4   1  10      129.66      123.27     31.37 o
   5   1  10       21.21       44.51     10.70 o
  -5   2  10       36.18       50.30     11.72 o
  -4   2  10       21.68        9.16     10.32 o
  -3   2  10      281.98      279.41     13.80 o
  -2   2  10      410.59      405.17     10.94 o
  -1   2  10      130.97      126.85      7.25 o
   0   2  10       83.46       90.90      8.36 o
   1   2  10      134.86      129.35      8.61 o
   2   2  10      405.55      383.62     12.35 o
   3   2  10      288.81      288.44     17.75 o
   4   2  10       21.73       17.75     10.32 o
   5   2  10       36.64       55.84     30.95 o
  -5   3  10        0.18        5.59      9.89 o
  -4   3  10       19.62       21.22     11.39 o
  -3   3  10      369.52      400.80     15.84 o
  -2   3  10      497.75      509.77     11.92 o
  -1   3  10     1465.27     1480.89     20.88 o
   0   3  10      633.59      568.06     15.09 o
   1   3  10     1484.93     1409.35     23.77 o
   2   3  10      502.09      521.20     15.50 o
   3   3  10      372.00      394.47     16.65 o
   4   3  10       19.42       22.28     11.89 o
   5   3  10        0.15      -12.47     15.27 o
  -4   4  10       21.99       20.97     14.88 o
  -3   4  10      102.38      118.55      9.01 o
  -2   4  10      139.24      121.38      7.83 o
  -1   4  10       62.01       75.60      6.83 o
   0   4  10       16.67       -0.27      4.79 o
   1   4  10       61.48       67.36      7.32 o
   2   4  10      136.73      107.06     10.31 o
   3   4  10       98.62       88.71     12.38 o
   4   4  10       23.11       27.56     10.92 o
  -4   5  10       52.26       46.20     13.65 o
  -3   5  10       80.44       96.52      8.64 o
  -2   5  10      300.66      313.13     11.57 o
  -1   5  10      283.83      279.53     12.56 o
   0   5  10      777.44      711.62     17.42 o
   1   5  10      281.06      288.45     17.29 o
   2   5  10      306.51      305.78     21.58 o
   3   5  10       76.61       79.73     12.13 o
   4   5  10       52.08       72.76     13.38 o
  -4   6  10       18.51       17.70     12.10 o
  -3   6  10        4.98        6.49      7.46 o
  -2   6  10      605.17      625.77     15.16 o
  -1   6  10      125.39      130.69      9.55 o
   0   6  10       24.73       36.96      6.65 o
   1   6  10      129.72      129.25     10.47 o
   2   6  10      605.51      640.42     18.63 o
   3   6  10        4.85        5.69      8.83 o
   4   6  10       17.59       25.93     11.23 o
  -4   7  10      120.28      158.68     20.38 o
  -3   7  10        9.03        0.46      9.40 o
  -2   7  10       65.55       71.27      9.38 o
  -1   7  10      252.36      273.76     13.22 o
   0   7  10      395.54      378.22     17.32 o
   1   7  10      248.06      273.86     17.56 o
   2   7  10       69.31       64.00      9.46 o
   3   7  10        8.87       12.00     11.72 o
   4   7  10      115.62      155.63     18.42 o
  -4   8  10       46.00       36.62     14.91 o
  -3   8  10        0.55        5.95      9.89 o
  -2   8  10      233.21      226.31     13.94 o
  -1   8  10      137.96      128.92     10.33 o
   0   8  10       39.67       25.22      8.08 o
   1   8  10      133.76      133.32     11.81 o
   2   8  10      225.51      243.25     14.64 o
   3   8  10        0.60        4.84      8.59 o
   4   8  10       44.36       47.08     14.09 o
  -4   9  10      106.77      125.66     28.92 o
  -3   9  10       39.43       64.26     13.52 o
  -2   9  10      236.47      248.83     15.13 o
  -1   9  10      378.09      410.38     18.79 o
   0   9  10      275.83      273.61     15.55 o
   1   9  10      388.44      435.70     21.79 o
   2   9  10      240.65      277.80     17.62 o
   3   9  10       41.61       50.13     11.87 o
   4   9  10      104.89       96.18     20.38 o
  -4  10  10       21.32       17.93     20.13 o
  -3  10  10        4.43        9.71      6.08 o
  -2  10  10       65.01       58.89     10.86 o
  -1  10  10      202.19      195.42     16.05 o
   0  10  10      311.94      306.20     18.91 o
   1  10  10      202.55      199.20     16.03 o
   2  10  10       65.87       70.45     13.78 o
   3  10  10        4.51       15.73     16.90 o
   4  10  10       21.69       40.47     15.70 o
  -3  11  10      127.93      148.59     11.43 o
  -2  11  10       31.10       30.66      9.17 o
  -1  11  10      180.26      146.67     14.89 o
   0  11  10        5.30       11.41      8.31 o
   1  11  10      185.21      224.03     17.33 o
   2  11  10       28.68       13.22     12.10 o
   3  11  10      128.41      167.73     28.98 o
  -3  12  10        8.94      -24.14     20.55 o
  -2  12  10       36.55       47.49     13.16 o
  -1  12  10       45.73       43.37     12.56 o
   0  12  10      415.69      431.74     33.78 o
   1  12  10       45.71       39.30     10.38 o
   2  12  10       37.67       23.93     14.05 o
   3  12  10        8.47      -15.04     16.31 o
  -3  13  10      116.85      191.59     30.02 o
  -2  13  10       27.66       47.25     11.80 o
  -1  13  10       94.86       83.19     15.67 o
   0  13  10        6.86        7.21      8.24 o
   1  13  10       99.29       88.51     18.43 o
   2  13  10       28.11       13.63     13.76 o
   3  13  10      114.75      134.86     28.46 o
  -3  14  10       20.16        3.16     16.20 o
  -2  14  10       30.82       21.82     17.02 o
  -1  14  10        8.70       15.63     11.92 o
   0  14  10      202.78      212.58     22.14 o
   1  14  10        8.80       -4.84     13.31 o
   2  14  10       30.96       34.80     16.24 o
   3  14  10       19.54       13.74     22.20 o
  -2  15  10       57.10       30.16     19.71 o
  -1  15  10       59.38       81.84     17.14 o
   0  15  10        0.29      -14.66     10.35 o
   1  15  10       60.97       89.39     21.07 o
   2  15  10       58.51       41.25     16.92 o
  -2  16  10        6.31        1.14     17.16 o
  -1  16  10       19.64       -6.22     12.60 o
   0  16  10        6.31       -5.86     13.59 o
   1  16  10       19.06       17.57     14.86 o
   2  16  10        6.39       -6.63     14.88 o
  -1  17  10       11.00      -10.78     16.54 o
   0  17  10       57.96       51.39     35.72 o
   1  17  10       10.96        2.34     20.38 o
   1   0  11      545.75      515.96     13.50 o
   2   0  11      327.12      314.83     12.20 o
   3   0  11       12.50       12.10      8.47 o
   4   0  11        5.17       -4.31      9.35 o
  -4   1  11       75.46       78.64     14.34 o
  -3   1  11       44.74       39.84      8.87 o
  -2   1  11       38.20       29.05      5.26 o
  -1   1  11       37.47       29.20      5.46 o
   0   1  11      856.79      901.09     20.42 o
   1   1  11       38.42       33.70      6.10 o
   2   1  11       37.75       40.23      6.34 o
   3   1  11       45.74       71.99     22.86 o
   4   1  11       76.68       66.28     13.66 o
  -4   2  11       23.41       27.96     12.52 o
  -3   2  11      345.73      367.36     18.80 o
  -2   2  11      233.93      238.28     10.54 o
  -1   2  11      290.68      270.52     14.35 o
   0   2  11      224.90      250.90     14.67 o
   1   2  11      298.89      263.95     12.03 o
   2   2  11      231.45      221.14     11.05 o
   3   2  11      347.75      330.91     20.29 o
   4   2  11       22.45       15.38     10.51 o
  -4   3  11        7.75       10.68     10.86 o
  -3   3  11       77.55       92.67      8.99 o
  -2   3  11      113.03      110.55      7.83 o
  -1   3  11       20.37       21.36      5.19 o
   0   3  11      519.35      501.33     16.44 o
   1   3  11       18.56       17.95      5.78 o
   2   3  11      113.20      109.53     10.48 o
   3   3  11       78.75       84.35     12.10 o
   4   3  11        7.83       11.79     10.54 o
  -4   4  11       23.93       22.50     12.09 o
  -3   4  11       34.02       43.17     10.13 o
  -2   4  11       63.66       57.97      6.66 o
  -1   4  11      188.67      195.33     10.98 o
   0   4  11      314.29      288.13     13.06 o
   1   4  11      192.04      203.25     12.18 o
   2   4  11       67.38       65.03     12.68 o
   3   4  11       33.74       26.07      9.93 o
   4   4  11       22.60       26.90     11.40 o
  -4   5  11       22.05       21.27     12.39 o
  -3   5  11       50.82       44.11      9.58 o
  -2   5  11      123.66      117.88      8.49 o
  -1   5  11      340.86      343.99     14.49 o
   0   5  11       49.18       46.57      7.11 o
   1   5  11      341.09      323.60     17.04 o
   2   5  11      118.57      129.02     10.77 o
   3   5  11       51.36       48.92     13.44 o
   4   5  11       22.60       35.31     14.04 o
  -4   6  11       88.01       91.41     17.06 o
  -3   6  11       18.83       21.54      9.53 o
  -2   6  11     1063.27     1019.18     26.76 o
  -1   6  11      309.32      321.43     19.65 o
   0   6  11      302.51      275.14     13.31 o
   1   6  11      313.61      278.79     14.94 o
   2   6  11     1072.56     1055.26     29.30 o
   3   6  11       18.49       12.20      9.85 o
   4   6  11       87.33       64.41     14.14 o
  -4   7  11        2.82       14.49     15.90 o
  -3   7  11      136.81      134.08     15.98 o
  -2   7  11      219.90      217.75     13.98 o
  -1   7  11      242.48      272.32     13.69 o
   0   7  11       41.05       29.23      7.16 o
   1   7  11      248.98      224.67     14.14 o
   2   7  11      225.78      259.11     14.98 o
   3   7  11      134.24      154.02     16.46 o
   4   7  11        2.20        3.25     11.09 o
  -4   8  11        3.83        5.39     19.11 o
  -3   8  11      209.83      205.42     19.05 o
  -2   8  11       64.58       63.73      9.47 o
  -1   8  11      216.61      212.31     12.67 o
   0   8  11       20.30       17.74      7.31 o
   1   8  11      217.79      222.60     15.04 o
   2   8  11       59.95       59.38     11.99 o
   3   8  11      204.99      212.39     19.36 o
   4   8  11        3.65       -3.94     11.88 o
  -4   9  11       35.34       12.71     14.83 o
  -3   9  11      183.22      220.14     13.70 o
  -2   9  11       42.68       45.80      9.07 o
  -1   9  11       97.29      104.97     15.01 o
   0   9  11      395.97      369.52     18.28 o
   1   9  11       99.56       82.91     10.95 o
   2   9  11       43.20       27.31      9.89 o
   3   9  11      182.28      179.83     17.68 o
   4   9  11       33.81        3.32     12.89 o
  -4  10  11       21.69       -9.64     18.43 o
  -3  10  11       79.29       84.89     12.33 o
  -2  10  11       45.41       70.95     11.20 o
  -1  10  11      122.64      129.03     14.26 o
   0  10  11        9.20        6.08      7.57 o
   1  10  11      123.82      128.17     13.72 o
   2  10  11       43.59       46.24     11.37 o
   3  10  11       78.06       62.81     13.47 o
   4  10  11       21.59       23.09     14.80 o
  -3  11  11       26.76       30.10     10.48 o
  -2  11  11      332.53      316.95     20.14 o
  -1  11  11       64.33       84.91     13.52 o
   0  11  11      171.89      186.03     16.44 o
   1  11  11       66.26       66.74     14.41 o
   2  11  11      330.92      290.67     21.45 o
   3  11  11       25.93       30.15     15.70 o
  -3  12  11       40.93       61.04     18.73 o
  -2  12  11       13.10        5.61      9.37 o
  -1  12  11       27.53       14.56     11.28 o
   0  12  11      209.35      216.16     18.19 o
   1  12  11       25.96       40.41     10.86 o
   2  12  11       12.96        9.09     13.44 o
   3  12  11       40.64       44.47     22.75 o
  -3  13  11       11.40        5.46     15.89 o
  -2  13  11       64.87       29.78     17.57 o
  -1  13  11       23.56       26.35     11.22 o
   0  13  11       50.80      121.18     43.23 o
   1  13  11       23.61       21.43     11.33 o
   2  13  11       67.94       68.88     16.72 o
   3  13  11       11.60       21.77     21.13 o
  -2  14  11      116.54      103.20     22.42 o
  -1  14  11       93.05      119.93     18.10 o
   0  14  11        8.43        3.00     10.05 o
   1  14  11       93.88      109.23     16.34 o
   2  14  11      116.61      106.91     19.94 o
  -2  15  11       29.05       38.38     19.44 o
  -1  15  11       67.89       80.92     24.57 o
   0  15  11       29.08       54.73     13.82 o
   1  15  11       68.57       67.49     15.61 o
   2  15  11       30.06       38.32     17.29 o
  -1  16  11       33.96       59.44     16.23 o
   0  16  11        1.16       -1.76     13.37 o
   1  16  11       32.67       28.45     16.54 o
   0  17  11       90.69       73.70     27.34 o
   0   0  12      701.25      691.92     25.24 o
   1   0  12      146.22      139.04      9.67 o
   2   0  12      484.54      465.51     13.64 o
   3   0  12      198.45      206.65     15.15 o
   4   0  12       34.70       24.70     12.18 o
  -4   1  12       54.74       86.13     15.72 o
  -3   1  12       26.38        7.13      7.64 o
  -2   1  12       24.82       15.31      5.53 o
  -1   1  12       31.63       22.73      5.99 o
   0   1  12      241.26      232.11     12.13 o
   1   1  12       31.77       24.79      6.64 o
   2   1  12       24.39       36.88      6.60 o
   3   1  12       24.92       26.72     10.28 o
   4   1  12       54.14       63.66     14.20 o
  -4   2  12        7.94       -8.49     14.12 o
  -3   2  12      113.92      117.33     12.37 o
  -2   2  12      333.53      340.81     12.66 o
  -1   2  12       78.51       77.20      7.99 o
   0   2  12      211.72      226.64     13.21 o
   1   2  12       79.78       80.61      8.92 o
   2   2  12      332.62      374.09     17.60 o
   3   2  12      115.88      112.02     10.29 o
   4   2  12        7.82       16.21     13.28 o
  -4   3  12       11.59       -2.14     11.42 o
  -3   3  12      156.21      168.08     14.21 o
  -2   3  12       69.15       74.25      7.30 o
  -1   3  12      131.49      126.71      8.66 o
   0   3  12        4.16        2.29      6.02 o
   1   3  12      126.15      122.45     10.49 o
   2   3  12       67.84       69.38      8.35 o
   3   3  12      158.37      164.83     16.17 o
   4   3  12       12.12       19.13     14.12 o
  -4   4  12       71.83       86.52     16.74 o
  -3   4  12       86.56       88.69     11.54 o
  -2   4  12      139.23      152.10     11.12 o
  -1   4  12       39.23       32.68      6.21 o
   0   4  12      276.19      277.18     13.50 o
   1   4  12       34.65       28.22      7.44 o
   2   4  12      138.38      132.32     11.00 o
   3   4  12       85.61       87.85     13.44 o
   4   4  12       73.56       69.28     21.23 o
  -4   5  12       26.31       17.96     12.67 o
  -3   5  12       36.98       43.52      9.88 o
  -2   5  12       64.22       54.46      7.67 o
  -1   5  12      299.60      283.92     16.22 o
   0   5  12      155.68      171.71     11.04 o
   1   5  12      293.33      320.47     23.39 o
   2   5  12       65.95       48.79      8.72 o
   3   5  12       34.88       25.72     10.30 o
   4   5  12       26.90       37.99     15.88 o
  -4   6  12       30.19       26.84     14.34 o
  -3   6  12      118.23      123.88     15.65 o
  -2   6  12      158.04      135.38     10.39 o
  -1   6  12      636.27      609.63     18.21 o
   0   6  12      539.04      524.03     19.27 o
   1   6  12      647.98      649.86     22.81 o
   2   6  12      161.86      153.43     12.33 o
   3   6  12      115.57      135.24     19.95 o
   4   6  12       30.44       54.92     14.03 o
  -4   7  12       26.10       47.86     16.21 o
  -3   7  12      116.30      120.28     14.55 o
  -2   7  12       81.32       91.32     10.06 o
  -1   7  12      149.74      135.60     11.23 o
   0   7  12      264.14      233.61     14.68 o
   1   7  12      146.74      127.35     12.08 o
   2   7  12       80.42       73.05     11.37 o
   3   7  12      114.43       96.22     15.11 o
   4   7  12       26.93       25.27     12.94 o
  -4   8  12        5.24       11.76     13.93 o
  -3   8  12       51.28       73.71      7.78 o
  -2   8  12      263.82      261.31     15.83 o
  -1   8  12      435.44      449.60     20.01 o
   0   8  12       50.85       36.71      8.69 o
   1   8  12      430.11      448.45     20.23 o
   2   8  12      262.33      226.74     16.96 o
   3   8  12       52.16       85.89     14.98 o
   4   8  12        4.98       19.10     13.19 o
  -4   9  12        2.73       -9.81     13.75 o
  -3   9  12        8.37       13.97      6.91 o
  -2   9  12       54.17       45.33      9.51 o
  -1   9  12      177.32      189.81     20.49 o
   0   9  12       71.20       83.74     10.96 o
   1   9  12      180.90      173.51     14.06 o
   2   9  12       55.47       29.44     10.48 o
   3   9  12        8.39        9.96     10.43 o
   4   9  12        2.82        4.35     14.98 o
  -3  10  12       13.13        0.11     12.18 o
  -2  10  12      124.96      148.63     14.78 o
  -1  10  12      167.64      150.83     15.13 o
   0  10  12       63.75       56.86     10.01 o
   1  10  12      175.51      162.38     14.14 o
   2  10  12      125.92      129.73     14.83 o
   3  10  12       12.74       -9.55     12.13 o
  -3  11  12        1.08      -13.08      8.72 o
  -2  11  12       63.81       75.93     16.11 o
  -1  11  12       17.51       15.43     10.20 o
   0  11  12       11.25       22.22      8.93 o
   1  11  12       15.44       14.82      8.51 o
   2  11  12       61.08       58.22     12.58 o
   3  11  12        0.91        0.02     17.06 o
  -3  12  12        1.52        3.08     14.12 o
  -2  12  12       56.34       68.82     19.91 o
  -1  12  12      107.48      154.77     16.19 o
   0  12  12      312.82      348.71     20.05 o
   1  12  12      106.19      106.44     14.85 o
   2  12  12       55.47       64.05     15.28 o
   3  12  12        1.35       -2.22     17.58 o
  -2  13  12       35.03       38.62     17.92 o
  -1  13  12       37.64       27.70     11.73 o
   0  13  12       43.49       44.06     15.01 o
   1  13  12       37.13       26.28     14.60 o
   2  13  12       36.10       29.05     14.50 o
  -2  14  12       40.12       28.58     19.08 o
  -1  14  12       32.45       25.19     12.98 o
   0  14  12       58.19       93.35     17.80 o
   1  14  12       31.17       15.74     12.06 o
   2  14  12       40.59       43.02     17.25 o
  -2  15  12        3.40       -8.02     16.98 o
  -1  15  12       16.46       23.00     12.72 o
   0  15  12        2.56       14.82     11.27 o
   1  15  12       17.01        3.76     12.13 o
   2  15  12        3.09        3.74     15.82 o
  -1  16  12       38.17       30.00     14.50 o
   0  16  12      124.24      138.60     21.21 o
   1  16  12       36.83       42.09     15.94 o
   1   0  13        0.61       -4.54      5.34 o
   2   0  13       63.13       49.98      9.44 o
   3   0  13      152.95      150.82     15.69 o
   4   0  13        8.83      -14.56     10.54 o
  -4   1  13       50.97       56.45     15.44 o
  -3   1  13       14.27       17.62      8.52 o
  -2   1  13       24.92       28.96      6.23 o
  -1   1  13      102.06       97.24      9.04 o
   0   1  13      490.32      426.23     15.85 o
   1   1  13      106.35      102.87      9.27 o
   2   1  13       24.95       23.05      6.41 o
   3   1  13       15.27       15.63      7.27 o
   4   1  13       50.97       59.44     15.36 o
  -4   2  13       38.02       28.65     13.52 o
  -3   2  13        8.88       14.35      8.35 o
  -2   2  13       96.19      103.32      9.14 o
  -1   2  13      179.15      161.78     10.72 o
   0   2  13        0.70       -4.67      5.29 o
   1   2  13      176.70      173.67     12.15 o
   2   2  13       99.05      115.05      9.51 o
   3   2  13        8.22       13.56      7.55 o
   4   2  13       38.97       53.67     14.33 o
  -4   3  13       53.41       75.69     16.33 o
  -3   3  13       11.14       10.86      8.16 o
  -2   3  13       13.66        8.57      6.04 o
  -1   3  13      146.44      139.76     10.47 o
   0   3  13     1118.68     1079.59     25.45 o
   1   3  13      153.19      147.76     11.88 o
   2   3  13       14.03       10.41      6.22 o
   3   3  13       11.81        3.08      7.22 o
   4   3  13       54.36       47.11     14.84 o
  -4   4  13        9.56        8.21     12.84 o
  -3   4  13       11.87       13.14      9.78 o
  -2   4  13      208.13      202.41     11.81 o
  -1   4  13      296.36      280.77     12.93 o
   0   4  13      145.10      139.82     11.79 o
   1   4  13      293.21      282.62     15.34 o
   2   4  13      211.85      211.60     13.55 o
   3   4  13       11.91        8.61      7.86 o
   4   4  13        9.46       14.07     13.26 o
  -4   5  13        6.49       15.19     13.65 o
  -3   5  13       34.36       48.00     12.36 o
  -2   5  13      180.40      193.25     13.82 o
  -1   5  13      560.14      549.41     20.11 o
   0   5  13       66.25       61.65     10.40 o
   1   5  13      555.79      579.80     19.44 o
   2   5  13      178.63      178.70     16.56 o
   3   5  13       35.59       25.87     10.74 o
   4   5  13        6.56       -0.84     17.08 o
  -4   6  13       27.00       40.08     15.20 o
  -3   6  13        4.84       -1.28     10.33 o
  -2   6  13        5.42        1.20      6.00 o
  -1   6  13      168.59      178.93     13.47 o
   0   6  13       55.39       56.43     12.33 o
   1   6  13      168.57      169.51     13.35 o
   2   6  13        5.34        0.82      7.86 o
   3   6  13        4.90        7.12     10.98 o
   4   6  13       26.75       20.66     17.11 o
  -4   7  13       22.71       35.77     16.30 o
  -3   7  13       69.52       69.08      7.97 o
  -2   7  13       45.82       40.41      7.85 o
  -1   7  13      484.26      493.78     20.73 o
   0   7  13       13.01        3.26      6.76 o
   1   7  13      477.53      469.39     23.04 o
   2   7  13       43.73       54.91     10.97 o
   3   7  13       68.94       85.59     15.10 o
   4   7  13       23.62       32.18     14.00 o
  -3   8  13       32.42       22.62      7.91 o
  -2   8  13      156.87      142.81     11.52 o
  -1   8  13      411.85      387.36     19.54 o
   0   8  13      109.30      106.36     10.69 o
   1   8  13      410.80      412.07     19.99 o
   2   8  13      154.54      131.49     14.32 o
   3   8  13       33.48       43.54     13.60 o
  -3   9  13        7.71       13.60      8.51 o
  -2   9  13       45.39       62.14     10.61 o
  -1   9  13      126.76      114.15     12.64 o
   0   9  13      184.30      202.91     17.69 o
   1   9  13      121.13      113.24     12.52 o
   2   9  13       44.38       49.44     11.73 o
   3   9  13        8.10       22.36     14.00 o
  -3  10  13       43.43       70.46     11.25 o
  -2  10  13        7.15        2.90      8.43 o
  -1  10  13       76.02       64.38     22.64 o
   0  10  13       21.71       33.40      9.28 o
   1  10  13       79.06       75.22     11.18 o
   2  10  13        7.40        8.93     10.23 o
   3  10  13       42.05       50.68     16.64 o
  -3  11  13       17.03       12.44     10.07 o
  -2  11  13      102.72      109.38     17.56 o
  -1  11  13       15.31       32.67     10.97 o
   0  11  13       10.65       19.79      9.13 o
   1  11  13       16.02       28.61     10.67 o
   2  11  13       99.99      137.28     16.25 o
   3  11  13       16.87        6.66     13.69 o
  -3  12  13        8.19       12.64     11.44 o
  -2  12  13        1.21       -9.67     14.21 o
  -1  12  13      131.20      117.23     24.22 o
   0  12  13        0.05      -13.73      9.16 o
   1  12  13      131.95      114.71     15.18 o
   2  12  13        1.21        3.04     10.07 o
   3  12  13        8.16       11.65     15.09 o
  -2  13  13       96.62      122.41     24.27 o
  -1  13  13       51.89       67.76     13.71 o
   0  13  13       30.03       21.99     19.38 o
   1  13  13       53.53       73.64     14.39 o
   2  13  13       97.56      108.24     17.55 o
  -2  14  13        2.45        2.00     16.60 o
  -1  14  13       31.90       34.05     12.73 o
   0  14  13       13.56       -3.21     10.83 o
   1  14  13       31.78       40.58     12.19 o
   2  14  13        2.61       13.69     12.96 o
  -1  15  13       18.65       21.15     15.11 o
   0  15  13        5.48       14.12     15.01 o
   1  15  13       18.00       12.59     11.65 o
   0   0  14      496.38      478.73     31.98 o
   1   0  14        1.39       -2.80      5.84 o
   2   0  14      100.30       98.10      9.46 o
   3   0  14        0.38        2.74      6.08 o
   4   0  14        2.39       -0.65     11.25 o
  -4   1  14       26.33       28.46     19.28 o
  -3   1  14       21.29       28.68      8.38 o
  -2   1  14       94.37       84.26      9.03 o
  -1   1  14      216.22      191.14     13.33 o
   0   1  14        1.41       11.90      6.47 o
   1   1  14      213.15      202.33     13.65 o
   2   1  14       94.33       79.68      8.88 o
   3   1  14       21.35       26.65      7.65 o
   4   1  14       26.39       29.34     15.81 o
  -4   2  14        4.93        0.58     12.01 o
  -3   2  14        6.47        5.38      6.65 o
  -2   2  14       19.61       21.26      6.87 o
  -1   2  14      227.14      236.25     13.43 o
   0   2  14      698.40      668.18     24.46 o
   1   2  14      226.40      234.42     14.47 o
   2   2  14       19.81       13.92      7.02 o
   3   2  14        7.29        9.38     11.48 o
   4   2  14        4.57       12.01     13.64 o
  -4   3  14       31.12       28.81     14.75 o
  -3   3  14       30.42       30.36      7.59 o
  -2   3  14        9.71       -1.31      5.84 o
  -1   3  14       72.77       77.52      9.09 o
   0   3  14       18.10       16.11      6.77 o
   1   3  14       71.90       79.69     10.21 o
   2   3  14        9.60        8.36      6.87 o
   3   3  14       31.84       28.14     15.31 o
   4   3  14       30.56       27.08     15.73 o
  -4   4  14       11.26       17.24     14.56 o
  -3   4  14      153.44      155.15     17.60 o
  -2   4  14       57.94       45.11      7.88 o
  -1   4  14      218.87      224.72     13.18 o
   0   4  14      147.61      157.30     14.10 o
   1   4  14      218.00      228.83     14.77 o
   2   4  14       60.54       61.03     10.64 o
   3   4  14      153.86      166.93     14.24 o
   4   4  14       11.50        1.33     12.77 o
  -4   5  14       32.73       43.22     16.37 o
  -3   5  14       34.84       39.93      8.32 o
  -2   5  14      149.57      153.43     12.72 o
  -1   5  14      139.87      124.42     10.87 o
   0   5  14      989.51     1047.59     26.71 o
   1   5  14      142.32      137.37     12.52 o
   2   5  14      150.03      156.81     14.32 o
   3   5  14       35.53       26.10      9.91 o
   4   5  14       32.05       28.22     15.28 o
  -4   6  14       17.85       18.36     19.20 o
  -3   6  14        8.47        9.00      7.44 o
  -2   6  14      149.50      163.94     11.83 o
  -1   6  14       89.04       85.89     11.10 o
   0   6  14       62.32       60.90      9.29 o
   1   6  14       90.31      106.29     11.60 o
   2   6  14      149.37      139.46     14.48 o
   3   6  14        9.42        4.33      9.31 o
   4   6  14       17.43       31.14     15.89 o
  -3   7  14       12.40       11.82      7.86 o
  -2   7  14      186.32      179.66     12.45 o
  -1   7  14      224.17      179.00     14.36 o
   0   7  14       20.20        4.38      7.06 o
   1   7  14      226.43      202.30     16.85 o
   2   7  14      188.48      166.22     21.16 o
   3   7  14       12.97       14.83     11.42 o
  -3   8  14       56.18       37.47     10.81 o
  -2   8  14        2.20        7.73      7.14 o
  -1   8  14      227.65      220.14     15.70 o
   0   8  14        1.96        3.35      7.08 o
   1   8  14      225.84      222.48     15.95 o
   2   8  14        1.72       12.35      9.14 o
   3   8  14       56.37       57.05     17.57 o
  -3   9  14       43.11       33.58      9.83 o
  -2   9  14       21.03       30.23      9.48 o
  -1   9  14      276.06      295.86     18.27 o
   0   9  14        1.87       -2.51      7.48 o
   1   9  14      275.46      264.83     17.46 o
   2   9  14       23.99       36.45     11.07 o
   3   9  14       42.72       26.06     17.12 o
  -3  10  14       23.96       26.72      9.82 o
  -2  10  14      104.41      107.68     17.94 o
  -1  10  14        7.40       -3.94      8.69 o
   0  10  14       68.09       71.78     11.66 o
   1  10  14        6.72       13.75      9.78 o
   2  10  14      103.02      114.25     20.89 o
   3  10  14       24.44        8.75     15.83 o
  -3  11  14       43.18       54.18     13.11 o
  -2  11  14       53.08       44.61     18.30 o
  -1  11  14       12.14       11.07      9.95 o
   0  11  14        3.69       10.25     13.60 o
   1  11  14       13.81       16.39     10.82 o
   2  11  14       53.00       47.89     13.23 o
   3  11  14       42.54       48.35     16.82 o
  -2  12  14        4.04       27.47     17.70 o
  -1  12  14        6.55        0.70      9.88 o
   0  12  14      208.49      209.77     19.53 o
   1  12  14        6.98       14.00     11.19 o
   2  12  14        4.08       -1.59     13.57 o
  -2  13  14       40.38       38.39     19.97 o
  -1  13  14       22.44       14.29     11.23 o
   0  13  14       66.86       77.77     14.60 o
   1  13  14       21.67       21.41     11.93 o
   2  13  14       40.26       35.73     12.85 o
  -1  14  14        1.97        7.46     11.63 o
   0  14  14        0.10        0.70     11.36 o
   1  14  14        1.67       -7.12     11.45 o
   0  15  14        2.14       -1.67     12.25 o
   1   0  15       16.83       21.09      7.14 o
   2   0  15        0.01       -3.19      5.87 o
   3   0  15       35.94       46.83      9.27 o
   4   0  15       13.66       21.93     24.18 o
  -4   1  15        8.57       -4.62     12.51 o
  -3   1  15       43.01       46.42     16.94 o
  -2   1  15       35.53       46.74      7.99 o
  -1   1  15      417.57      431.39     18.04 o
   0   1  15       91.88       82.84      9.60 o
   1   1  15      418.74      385.42     17.82 o
   2   1  15       34.99       42.91      7.92 o
   3   1  15       43.96       58.92     10.25 o
   4   1  15        8.27        3.50     13.26 o
  -4   2  15        4.25       -3.77     13.78 o
  -3   2  15       50.85       61.74     10.20 o
  -2   2  15       68.73       72.82      9.06 o
  -1   2  15       70.30       73.92     13.01 o
   0   2  15       32.31       43.26      8.28 o
   1   2  15       70.68       68.40      9.49 o
   2   2  15       67.65       77.69     10.26 o
   3   2  15       51.31       54.41     10.38 o
   4   2  15        4.22       25.02     30.78 o
  -4   3  15       42.22       46.58     23.25 o
  -3   3  15       67.95       86.67     10.42 o
  -2   3  15       53.20       36.66      7.89 o
  -1   3  15       26.63       22.08      7.49 o
   0   3  15      120.51      133.38     11.54 o
   1   3  15       26.12       23.58      8.48 o
   2   3  15       53.54       37.24      8.78 o
   3   3  15       68.14       53.42     12.25 o
   4   3  15       42.32       50.18     16.34 o
  -4   4  15       11.82       24.79     15.46 o
  -3   4  15       25.50       19.06      8.19 o
  -2   4  15      145.44      155.26     12.22 o
  -1   4  15      275.45      293.81     15.57 o
   0   4  15      197.43      178.53     14.18 o
   1   4  15      271.25      292.90     16.88 o
   2   4  15      149.11      170.76     15.12 o
   3   4  15       25.63       29.96      9.82 o
   4   4  15       11.79       12.96     15.08 o
  -3   5  15        9.57       16.93      8.09 o
  -2   5  15        1.75       11.01      6.74 o
  -1   5  15        3.04       -4.51      7.14 o
   0   5  15      322.99      301.39     21.06 o
   1   5  15        2.74        0.07      7.36 o
   2   5  15        1.68        0.28      7.99 o
   3   5  15        9.34        2.60      9.06 o
  -3   6  15       73.66       54.99     10.19 o
  -2   6  15       38.85       48.28      8.84 o
  -1   6  15        3.81        0.36      6.74 o
   0   6  15       82.30       80.71     11.35 o
   1   6  15        3.58        1.37      7.80 o
   2   6  15       35.63       27.66     10.16 o
   3   6  15       73.41       63.36     11.93 o
  -3   7  15       10.23       11.91      8.56 o
  -2   7  15       53.30       40.17      8.53 o
  -1   7  15       68.80       85.09     11.60 o
   0   7  15       63.70       56.21      9.97 o
   1   7  15       70.56       70.89     12.61 o
   2   7  15       54.57       64.07     11.86 o
   3   7  15       10.24       -4.50     11.84 o
  -3   8  15       10.46       17.59      9.24 o
  -2   8  15       43.07       59.50     10.58 o
  -1   8  15       35.90       39.76     13.67 o
   0   8  15      417.26      430.79     19.83 o
   1   8  15       37.13       46.00     11.45 o
   2   8  15       42.80       46.21     15.27 o
   3   8  15       10.11       15.96     16.15 o
  -3   9  15        5.41       12.05      9.32 o
  -2   9  15       25.80       20.64      9.79 o
  -1   9  15       14.88        4.67      8.87 o
   0   9  15       85.54       83.84     13.83 o
   1   9  15       14.95       20.20     10.00 o
   2   9  15       26.20       18.92     10.74 o
   3   9  15        5.69       -2.76     15.34 o
  -3  10  15       49.83       46.25     12.94 o
  -2  10  15        3.14       -6.53     12.06 o
  -1  10  15       41.00       51.84     12.47 o
   0  10  15      480.85      503.32     27.32 o
   1  10  15       37.91       25.16     11.89 o
   2  10  15        3.09        1.87     10.23 o
   3  10  15       49.95       57.07     19.67 o
  -2  11  15        4.82       17.18     16.74 o
  -1  11  15       10.78        7.92     10.12 o
   0  11  15      104.43      108.72     18.70 o
   1  11  15       11.56       12.06     10.82 o
   2  11  15        4.68       -5.22     10.26 o
  -2  12  15       11.56      -10.21     15.78 o
  -1  12  15       25.26       35.79     14.35 o
   0  12  15      105.71      105.79     15.67 o
   1  12  15       26.78       38.24     12.42 o
   2  12  15       11.44       13.32     12.41 o
  -1  13  15       77.09      113.88     18.39 o
   0  13  15        6.55      -10.53     10.39 o
   1  13  15       75.87       84.89     25.00 o
  -1  14  15      117.83      138.03     17.78 o
   0  14  15       13.20       27.53     13.20 o
   1  14  15      116.79      107.59     22.24 o
   0   0  16      123.82      105.51     15.26 o
   1   0  16       71.97       55.99      9.04 o
   2   0  16       28.51       22.29      7.61 o
   3   0  16       25.57       20.21      8.84 o
  -3   1  16       22.57       17.84     13.28 o
  -2   1  16       58.06       56.28      8.87 o
  -1   1  16      474.30      466.05     22.57 o
   0   1  16        9.38        0.66      6.89 o
   1   1  16      475.26      469.33     19.03 o
   2   1  16       58.92       67.09      9.48 o
   3   1  16       22.54       17.69      9.00 o
  -3   2  16        1.27        1.12      8.72 o
  -2   2  16       22.58       18.56      7.53 o
  -1   2  16      122.94      126.66     11.51 o
   0   2  16      239.35      217.50     14.03 o
   1   2  16      121.34      128.59     17.32 o
   2   2  16       22.86       20.77      7.58 o
   3   2  16        1.17       -1.97      9.02 o
  -3   3  16       16.34       16.59      8.52 o
  -2   3  16       96.30      118.68     11.13 o
  -1   3  16        0.63        3.57      6.87 o
   0   3  16      299.50      312.75     16.42 o
   1   3  16        1.16        0.55      6.84 o
   2   3  16       96.09       98.21     11.48 o
   3   3  16       15.99       18.46      9.24 o
  -3   4  16       15.98       22.61      8.34 o
  -2   4  16        0.25       -0.52      6.71 o
  -1   4  16      113.90      102.52     12.37 o
   0   4  16      276.65      284.31     15.82 o
   1   4  16      114.53      113.96     12.13 o
   2   4  16        0.23       -5.36      7.13 o
   3   4  16       15.94       15.28      9.58 o
  -3   5  16        8.92       10.60      8.18 o
  -2   5  16        9.88        8.81      7.16 o
  -1   5  16       12.46       10.74      7.44 o
   0   5  16      697.75      717.77     50.43 o
   1   5  16       13.12       34.59      9.45 o
   2   5  16        9.84       11.23      9.32 o
   3   5  16        8.18       -0.45      9.16 o
  -3   6  16        2.57       12.70      8.89 o
  -2   6  16       11.38       11.34      7.36 o
  -1   6  16       66.84       68.27     10.05 o
   0   6  16       61.25       46.64     10.40 o
   1   6  16       64.88       58.91     11.08 o
   2   6  16       11.78       18.75      9.92 o
   3   6  16        2.86        8.30      9.93 o
  -3   7  16        9.84        9.75      8.77 o
  -2   7  16       92.85       96.75     12.41 o
  -1   7  16       22.65       27.39      9.35 o
   0   7  16        1.45        2.08      8.51 o
   1   7  16       24.03       18.36     10.01 o
   2   7  16       89.20      116.41     14.77 o
   3   7  16        9.88        7.47     13.88 o
  -3   8  16        0.59       18.06      9.45 o
  -2   8  16        6.82       -4.74      7.92 o
  -1   8  16        2.43       -6.13      8.34 o
   0   8  16        1.10       22.95      9.30 o
   1   8  16        1.92       -0.66      9.52 o
   2   8  16        6.89       28.12     11.02 o
   3   8  16        0.53      -20.98     13.99 o
  -2   9  16       70.66      102.92     14.75 o
  -1   9  16       95.58      118.92     13.93 o
   0   9  16      114.27      103.94     17.59 o
   1   9  16       92.71       95.71     14.66 o
   2   9  16       69.00       92.79     14.44 o
  -2  10  16        2.25        1.69     10.18 o
  -1  10  16        1.47      -10.18      9.40 o
   0  10  16      181.84      210.65     19.49 o
   1  10  16        1.63        0.85     10.35 o
   2  10  16        2.19        4.67     10.08 o
  -2  11  16       52.03       32.37     19.20 o
  -1  11  16       67.90       50.14     15.65 o
   0  11  16        7.05        5.32     10.72 o
   1  11  16       67.80       73.85     17.93 o
   2  11  16       51.49       44.87     13.75 o
  -1  12  16        1.10       -3.76     10.51 o
   0  12  16       60.57       50.78     17.99 o
   1  12  16        1.13       12.27     11.78 o
  -1  13  16       61.90       80.82     15.79 o
   0  13  16       22.76       27.82     12.68 o
   1  13  16       61.75       47.34     17.38 o
   1   0  17      259.02      283.13     15.97 o
   2   0  17       17.41       15.38      7.84 o
   3   0  17       36.81       31.83      9.80 o
  -3   1  17       12.41       13.60      8.81 o
  -2   1  17       52.09       58.73      9.60 o
  -1   1  17       14.10       18.90      8.12 o
   0   1  17      271.00      311.63     16.72 o
   1   1  17       13.80       -1.65      7.19 o
   2   1  17       54.48       49.91      9.50 o
   3   1  17       12.11       34.89      9.81 o
  -3   2  17       31.55       33.66      9.81 o
  -2   2  17      275.11      287.20     15.99 o
  -1   2  17      109.98      115.03     11.59 o
   0   2  17       75.18       73.06     10.04 o
   1   2  17      113.00      104.62     12.49 o
   2   2  17      270.84      278.82     17.19 o
   3   2  17       32.63       56.62     10.96 o
  -3   3  17        9.52       28.76      9.50 o
  -2   3  17        2.83        4.91      7.45 o
  -1   3  17      174.17      181.99     13.60 o
   0   3  17      123.64      141.43     12.53 o
   1   3  17      172.45      196.50     14.02 o
   2   3  17        2.85       -2.28      7.67 o
   3   3  17        9.15       31.79      9.90 o
  -3   4  17       19.06       17.61      9.06 o
  -2   4  17       30.95       44.77      9.85 o
  -1   4  17       19.78       12.33      8.90 o
   0   4  17       15.96        5.88      8.64 o
   1   4  17       18.43       17.53     10.14 o
   2   4  17       30.91       28.84      9.69 o
   3   4  17       18.85       16.54      9.72 o
  -3   5  17       17.33       15.62      9.66 o
  -2   5  17        7.43        8.63      9.23 o
  -1   5  17       18.45       25.12      8.46 o
   0   5  17        1.39       -2.79      7.27 o
   1   5  17       19.09       10.16     10.86 o
   2   5  17        6.84       -7.35      8.71 o
   3   5  17       18.38       21.96     10.93 o
  -3   6  17       13.55        6.38      9.39 o
  -2   6  17       88.25       99.75     12.37 o
  -1   6  17       20.61       18.53      8.44 o
   0   6  17        4.26       10.40      8.58 o
   1   6  17       20.86       29.15      9.73 o
   2   6  17       88.37       90.16     13.79 o
   3   6  17       13.77       12.86     12.17 o
  -2   7  17       15.97       22.99      9.57 o
  -1   7  17       94.64       81.75     11.00 o
   0   7  17       12.06       14.20      9.06 o
   1   7  17       95.51      107.94     14.79 o
   2   7  17       15.83        9.85     10.29 o
  -2   8  17       29.79       36.99     11.60 o
  -1   8  17       80.28      116.24     14.05 o
   0   8  17       23.11       12.58      9.67 o
   1   8  17       80.42       99.70     14.64 o
   2   8  17       29.58       20.74     11.20 o
  -2   9  17        4.18        7.43     10.59 o
  -1   9  17        7.98        5.85      9.63 o
   0   9  17        0.08       -3.84     10.35 o
   1   9  17        8.15        2.69     17.11 o
   2   9  17        4.71        7.30     10.89 o
  -2  10  17        7.13        6.14     13.58 o
  -1  10  17        7.46        8.41     10.18 o
   0  10  17      230.12      237.57     20.88 o
   1  10  17        6.87       20.99     11.24 o
   2  10  17        7.27       -0.49     13.05 o
  -1  11  17       11.49        6.95     11.25 o
   0  11  17       41.36       19.76     12.32 o
   1  11  17       11.92       18.13     11.96 o
   0  12  17       49.00       74.01     14.92 o
   0   0  18       47.94       55.34     14.29 o
   1   0  18       17.06       10.80      7.99 o
   2   0  18      161.07      217.45     16.48 o
   3   0  18        2.92        7.02     11.50 o
  -3   1  18       20.80       40.21     21.24 o
  -2   1  18       31.08       17.37      9.10 o
  -1   1  18       53.11       38.89      9.41 o
   0   1  18       28.63       24.75      8.45 o
   1   1  18       53.67       49.38      9.64 o
   2   1  18       31.94       19.83      9.05 o
   3   1  18       21.13       37.92     10.89 o
  -3   2  18       43.75       55.24     14.48 o
  -2   2  18       80.12       80.26     11.94 o
  -1   2  18      255.77      253.57     16.21 o
   0   2  18       29.42       36.72      9.02 o
   1   2  18      254.39      250.36     16.10 o
   2   2  18       82.59       87.37     12.17 o
   3   2  18       44.84       43.08     11.28 o
  -3   3  18       18.17       49.19     10.83 o
  -2   3  18       14.89       18.24      9.53 o
  -1   3  18       73.93       57.59     10.17 o
   0   3  18        0.13        5.27      7.62 o
   1   3  18       73.94       70.43     10.68 o
   2   3  18       14.46       10.07      8.75 o
   3   3  18       18.36       57.99     11.95 o
  -3   4  18        5.76       31.54     10.03 o
  -2   4  18        8.00       14.14      8.90 o
  -1   4  18       10.97        7.57      8.74 o
   0   4  18       12.45       21.41      8.67 o
   1   4  18       12.36       -0.96      7.72 o
   2   4  18        8.54        1.17     11.72 o
   3   4  18        5.48       -2.80     15.20 o
  -2   5  18       24.86       34.76     10.26 o
  -1   5  18        7.48        0.68      7.56 o
   0   5  18       94.45       89.10     11.43 o
   1   5  18        7.62        6.31      8.53 o
   2   5  18       24.70       29.20     11.37 o
  -2   6  18        3.71       -7.57      9.31 o
  -1   6  18       78.69       76.80     11.58 o
   0   6  18        3.28       17.95      8.67 o
   1   6  18       78.49       69.41     12.21 o
   2   6  18        3.63        6.08      9.97 o
  -2   7  18       10.86       15.23     12.40 o
  -1   7  18       14.75       14.28      8.74 o
   0   7  18       34.35       41.36     11.28 o
   1   7  18       14.43       10.72      9.73 o
   2   7  18       10.59       19.47     10.78 o
  -2   8  18       10.73        6.65     13.41 o
  -1   8  18       79.87       87.22     12.01 o
   0   8  18       13.40        8.08      9.66 o
   1   8  18       78.54       82.86     15.67 o
   2   8  18       10.47        9.62     13.93 o
  -1   9  18       36.32       44.67     11.65 o
   0   9  18        0.34        8.63     11.24 o
   1   9  18       36.81       54.07     13.40 o
  -1  10  18       26.53       22.61     11.46 o
   0  10  18       27.69       12.44     11.67 o
   1  10  18       26.48       33.53     12.93 o
   0  11  18        5.49       10.06     11.43 o
   1   0  19      139.05      138.48     13.33 o
   2   0  19      230.56      262.00     18.40 o
  -2   1  19       91.98       71.39     12.23 o
  -1   1  19       44.59       34.90      9.53 o
   0   1  19       71.52      110.53     13.50 o
   1   1  19       43.66       48.91     10.02 o
   2   1  19       92.79       80.00     12.54 o
  -2   2  19       10.66       13.36      9.20 o
  -1   2  19       10.85       25.27      9.06 o
   0   2  19       11.39        3.32      8.15 o
   1   2  19       10.99       33.46      9.47 o
   2   2  19       11.17       19.82      9.63 o
  -2   3  19       16.50       14.31      9.51 o
  -1   3  19       24.84       27.04      9.12 o
   0   3  19       46.63       44.11      9.88 o
   1   3  19       25.32       17.29      9.75 o
   2   3  19       16.97       17.96     10.94 o
  -2   4  19        1.56       -0.91      9.52 o
  -1   4  19       38.39       31.82     10.99 o
   0   4  19        0.22       -7.07      7.90 o
   1   4  19       38.96       62.94     10.97 o
   2   4  19        1.62        9.69      9.21 o
  -2   5  19       40.53       69.88     13.70 o
  -1   5  19       19.04       18.05      8.87 o
   0   5  19       18.67       23.23      9.30 o
   1   5  19       18.95       31.28      9.69 o
   2   5  19       41.33       73.02     13.99 o
  -2   6  19        1.07       -1.36     13.41 o
  -1   6  19       11.53       15.22      9.44 o
   0   6  19        3.71       15.90      8.80 o
   1   6  19       11.37       16.61     10.35 o
   2   6  19        1.04        4.49     13.58 o
  -1   7  19       89.14       94.92     12.45 o
   0   7  19        0.17        0.16      8.66 o
   1   7  19       88.80       81.61     13.31 o
  -1   8  19        2.77        8.37      9.07 o
   0   8  19        3.69       12.89     10.23 o
   1   8  19        2.78       17.28     11.63 o
  -1   9  19       23.34       35.14     12.23 o
   0   9  19        0.20       24.95     12.35 o
   1   9  19       23.10       38.52     13.24 o
   0   0  20        1.04       -8.62     10.58 o
   1   0  20        6.00       15.61      8.79 o
   2   0  20       21.19       40.97     16.33 o
  -2   1  20      101.39      111.65     19.53 o
  -1   1  20       32.50       45.83     10.00 o
   0   1  20       14.87       16.57      8.92 o
   1   1  20       31.54       27.64      9.58 o
   2   1  20      101.44      101.54     19.24 o
  -2   2  20       75.45       82.31     18.53 o
  -1   2  20        1.92       -7.06      7.87 o
   0   2  20       14.53       19.33      9.13 o
   1   2  20        1.93      -11.43      7.62 o
   2   2  20       74.66       69.61     23.86 o
  -2   3  20        3.52      -12.25     12.10 o
  -1   3  20        3.65        1.29      8.38 o
   0   3  20        5.84       12.06      8.73 o
   1   3  20        4.16        6.73      8.55 o
   2   3  20        3.37       -1.15     12.80 o
  -1   4  20       26.30       29.03     10.16 o
   0   4  20       37.70       57.44     11.05 o
   1   4  20       26.59       30.96     10.02 o
  -1   5  20        3.84        2.97      8.73 o
   0   5  20        1.15       16.07      9.37 o
   1   5  20        3.59       13.26      9.06 o
  -1   6  20       12.34       13.20      9.52 o
   0   6  20       10.40        7.95      9.05 o
   1   6  20       11.53       16.46      9.32 o
  -1   7  20        5.46        6.91     10.56 o
   0   7  20        0.69       -3.87      8.58 o
   1   7  20        5.36       12.93     10.39 o
   1   0  21       19.46       13.71      9.17 o
  -1   1  21       11.25       13.55      9.58 o
   0   1  21        0.16       10.31      9.27 o
   1   1  21       11.55        1.60      8.89 o
  -1   2  21       24.08       22.33     10.11 o
   0   2  21        0.02       -8.83      8.39 o
   1   2  21       23.80       24.20      9.98 o
  -1   3  21       21.27       30.07     10.16 o
   0   3  21       33.44       36.82     10.56 o
   1   3  21       21.52       21.89     14.60 o
  -1   4  21        6.18       -4.52      9.97 o
   0   4  21      119.81      124.10     14.07 o
   1   4  21        5.62       10.69      9.38 o
   0   5  21       40.31       47.69     11.20 o
 
